# Supplementary material for: Inborn errors of enzymes in glutamate metabolism
Source: J Inherit Metab Dis. 2019 Oct 11;43(2):200–15. doi: 10.1002/jimd.12180 (PMC7078983; doi:10.1002/jimd.12180)
Supplement: Supplementary file 1 — Appendix S1: Tables [file JIMD-43-200-s001.xlsx]

## Sheet: Explanation
	How to read this supplementary table:
	This Table shows how the hierarchical database is constructed and how the selection of the most prevalent phenotypic abnormalities was made.
	1. All phenotypic abnormalities of each enzymatic inborn error of glutamate metabolism were notated and categorized in branches as provided by HPO. Some are notated more than once, as these are part of different branches.
	The prevalance rate (yellow) per phenotypic abnormality (PA) is calculated as follow: (PA prevalence within enzymatic inborn errors of glutamate metabolism / total amount of enzymatic inborn errors of glutamate metabolism) / (PA prevalence within all Mendelian disorders / total amount of Mendelian disorders)
	2. The phenotypic abnormalities "abnormality of metabolism" were removed, as we are searching for similar clinical phenotypic abnormalities.
	3. The upper branches 1 and 2 were removed, as the upper branches are not specific and very common.
	4. Duplicates notated under different branches were removed.
	5. The phenotypic abnormalities that were only present in 1 of the 17 disorders, were removed.
	6. All phenotypic abnormalities with a prevalance rate >2.5 were selected.
	7. The prevalence rate of a selection of PA's, discussed in the manuscript, was additionally compared to disorders with metabolic abnormalities (as a representation for IEM's)

## Sheet: 1.TOTAL
	Branch	Phenotypic abnormality (PA)	HPO id	Disorders of glutamine and glutamate interconversion			Disorders of amino acid metabolism							Disorders of ammonia detoxicifation					Disorders of glutathione metabolism		PA prevalence within all Mendelian disorders (Associated diseases)	Associated genes	PA prevalence within enzymatic inborn errors of glutamate metabolism	PA prevalence rate within enzymatic inborn errors of glutamate metabolism	PA prevalence rate within all Mendelian disorders	Prevalence rate compared to Mendelian disorders
range				GLS↑	GLS↓	GS	P5CD	TAT	GABAT	BCAT2	ALT	GAD	PSAT	NAGS	GDH	GOT2	P5CS	OAT	GCLC	OPLAH
	1	Phenotypic abnormality	HP:0000118	1	1	1	1	1	1	1	1	1	1	1	1	1	1	1	1	1	10207	3681	17	1.13333	1	1.13333
1	2	Abnormality of metabolism/homeostasis	HP:0001939			1	1	1		1			1	1	1	1		1	1	1	2939	1708	11	0.647059	0.28794	2.2472
2	3	Abnormality of carbohydrate metabolism/homeostasis	HP:0011013												1						636	528	1	0.0588235	0.0623102	0.944044
3	4	Abnormal glucose homeostasis	HP:0011014												1						531	468	1	0.0588235	0.0520231	1.13072
4	5	Hyperinsulinemia*	HP:0000842												1						70	123	1	0.0588235	0.00685804	8.57731
5	6	Hyperinsulinemic hypoglycemia*	HP:0000825												1						26	17	1	0.0588235	0.00254727	23.0928
6	5	Abnormality of blood glucose concentration	HP:0011015												1						209	178	1	0.0588235	0.0204761	2.87278
7	6	Hypoglycemia	HP:0001943												1						180	157	1	0.0588235	0.017635	3.33562
8	7	Hypoglycemic seizures*	HP:0002173												1						15	12	1	0.0588235	0.00146958	40.0275
9	3	Abnormality of nitrogen compound homeostasis	HP:0004364			1								1	1	1					141	81	4	0.235294	0.013814	17.033
10	4	Azotemia	HP:0002157			1								1	1	1					135	78	4	0.235294	0.0132262	17.79
11	5	Hyperammonemia	HP:0001987			1								1	1	1					54	39	4	0.235294	0.00529049	44.4749
12	6	Asymptomatic hyperammonemia	HP:0008162												1						1	1	1	0.0588235	9.7972e-05	600.412
13	3	Abnormality of urine homeostasis*	HP:0003110				1	1												1	607	438	3	0.176471	0.059469	2.96744
14	4	Aciduria*	HP:0012072				1	1												1	210	156	3	0.176471	0.0205741	8.57731
15	5	Organic aciduria*	HP:0001992					1													67	57	1	0.0588235	0.00656412	8.96137
16	6	Elevated urinary carboxylic acid*	HP:0040156					1													7	4	1	0.0588235	0.000685804	85.7731
17	7	4-Hydroxyphenylpyruvic aciduria*	HP:0003161					1													7	4	1	0.0588235	0.000685804	85.7731
18	5	Aminoaciduria*	HP:0003355				1													1	4	2	2	0.117647	0.000391888	300.206
19	6	Prolinuria*	HP:0003137				1													1	5	6	2	0.117647	0.00048986	240.165
20	6	Hyperglycinuria*	HP:0003108				1														11	13	1	0.0588235	0.00107769	54.5829
21	7	Hydroxyprolinuria*	HP:0003080				1														7	9	1	0.0588235	0.000685804	85.7731
22	3	Abnormality of vitamin metabolism	HP:0100508				1						1			1					63	58	3	0.176471	0.00617223	28.591
23	4	Abnormality of serine family amino acid metabolism	HP:0010894				1						1			1					20	20	3	0.176471	0.00195944	90.0618
24	5	Abnormality of serine metabolism	HP:0012278										1			1					1	1	2	0.117647	9.7972e-05	1200.82
25	6	Hyposerinemia	HP:0012279										1			1					1	1	2	0.117647	9.7972e-05	1200.82
26	5	Abnormality of glycine metabolism	HP:0010895				1						1								20	20	2	0.117647	0.00195944	60.0412
27	6	Hypoglycinemia*	HP:0012277										1								1	1	1	0.0588235	9.7972e-05	600.412
28	6	Hyperglycinuria*	HP:0003108				1														11	13	1	0.0588235	0.00107769	54.5829
29	3	Abnormality of carboxylic acid metabolism	HP:0004354				1	1					1			1					260	204	4	0.235294	0.0254727	9.2371
30	4	Elevated urinary carboxylic acid*	HP:0040156					1													7	4	1	0.0588235	0.000685804	85.7731
31	5	4-Hydroxyphenylpyruvic aciduria*	HP:0003161					1													4	2	1	0.0588235	0.000391888	150.103
32	5	Abnormality of monocarboxylic acid metabolism	HP:0010996					1													18	14	1	0.0588235	0.0017635	33.3562
33	6	4-Hydroxyphenylpyruvic aciduria*	HP:0003161					1													4	2	1	0.0588235	0.000391888	150.103
34	4	Abnormality of amino acid metabolism	HP:0004337				1	1					1			1					321	179	4	0.235294	0.031449	7.48177
35	5	Abnormality of citrulline metabolism	HP:0011965													1					3	3	1	0.0588235	0.000293916	200.137
36	6	Elevated plasma citrulline	HP:0011966													1					1	1	1	0.0588235	9.7972e-05	600.412
37	5	Abnormality of serum amino acid levels	HP:0003112										1			1					39	35	2	0.117647	0.00382091	30.7903
38	6	Hypoglycinemia*	HP:0012277										1								1	1	1	0.0588235	9.7972e-05	600.412
39	5	Abnormality of aromatic amino acid family metabolism	HP:0004338					1													18	10	1	0.0588235	0.0017635	33.3562
40	6	Abnormality of tyrosine metabolism	HP:0010917					1													6	3	1	0.0588235	0.000587832	100.069
41	7	Hypertyrosinemia	HP:0003231					1													5	3	1	0.0588235	0.00048986	120.082
42	5	Abnormality of glutamine family amino acid metabolism	HP:0010902				1														19	17	1	0.0588235	0.00186147	31.6006
43	6	Abnormality of proline metabolism	HP:0010907				1														10	10	1	0.0588235	0.00097972	60.0412
44	7	Hyperprolinemia	HP:0008358				1														3	2	1	0.0588235	0.000293916	200.137
45	7	Hydroxyprolinuria*	HP:0003080				1														7	9	1	0.0588235	0.000685804	85.7731
46	7	Prolinuria*	HP:0003137				1														5	6	1	0.0588235	0.00048986	120.082
47	5	Aminoaciduria*	HP:0003355				1														160	118	1	0.0588235	0.0156755	3.75257
48	6	Hydroxyprolinuria*	HP:0003080				1														7	9	1	0.0588235	0.000685804	85.7731
49	6	Hyperglycinuria*	HP:0003108				1														11	13	1	0.0588235	0.00107769	54.5829
50	6	Prolinuria*	HP:0003137				1														5	6	1	0.0588235	0.00048986	120.082
51																								0
52	2	Abnormality of the nervous system	HP:0000707	1	1	1	1	1	1	1	1	1	1	1	1	1	1		1		5737	2683	15	0.882353	0.562065	1.56984
53	3	Abnormality of nervous system physiology	HP:0012638	1	1	1	1	1	1	1	1	1	1	1	1	1	1				4942	2474	14	0.823529	0.484178	1.70088
54	4	Pseudobulbar signs	HP:0002200														1				17	13	1	0.0588235	0.00166552	35.3183
55	5	Pseudobulbar paralysis*	HP:0007024														1				7	5	1	0.0588235	0.000685804	85.7731
56	4	Abnormality of movement	HP:0100022														1				1554	1069	1	0.0588235	0.152248	0.386365
57	5	Involuntary movements	HP:0004305														1				723	558	1	0.0588235	0.0708337	0.830445
58	6	Tremor	HP:0001337														1				326	300	1	0.0588235	0.0319389	1.84175
59	5	Gait disturbance	HP:0001288														1				698	536	1	0.0588235	0.0683844	0.860189
60	4	Behavioral abnormality	HP:0000708	1							1			1							1249	965	3	0.176471	0.122367	1.44214
61	5	Restlessness	HP:0000711	1																	44	76	1	0.0588235	0.00431077	13.6457
62	6	Agitation	HP:0000713	1																	32	65	1	0.0588235	0.0031351	18.7629
66	5	Drooling*	HP:0002307								1										37	29	1	0.0588235	0.00362496	16.2273
67	5	Abnormal emotion/affect behavior	HP:0100851	1										1							308	246	2	0.117647	0.0301754	3.89878
68	6	Abnormal aggressive, impulsive or violent behavior	HP:0006919	1										1							181	146	2	0.117647	0.0177329	6.63438
65	7	Self-injurious behavior	HP:0100716	1																	68	49	1	0.0588235	0.00666209	8.82958
69	7	Aggressive behavior	HP:0000718											1							135	121	1	0.0588235	0.0132262	4.44749
70	4	Abnormality of higher mental function	HP:0011446	1	1				1		1			1	1		1				1346	1024	7	0.411765	0.13187	3.1225
71	5	Cognitive impairment	HP:0100543											1							541	440	1	0.0588235	0.0530028	1.10982
72	5	Neurological speech impairment	HP:0002167	1	1						1						1				767	635	4	0.235294	0.0751445	3.13122
73	6	Dysphonia*	HP:0001618														1				56	37	1	0.0588235	0.00548643	10.7216
74	7	Pseudobulbar paralysis*	HP:0007024														1				7	5	1	0.0588235	0.000685804	85.7731
75	6	Dysarthria	HP:0001260		1						1						1				403	359	3	0.176471	0.0394827	4.46957
76	7	Pseudobulbar paralysis*	HP:0007024														1				7	5	1	0.0588235	0.000685804	85.7731
77	6	Absent speech*	HP:0001344	1							1										94	77	2	0.117647	0.00920937	12.7747
78	5	Reduced consciousness/confusion	HP:0004372						1					1	1						249	234	3	0.176471	0.024395	7.23388
79	6	Confusion	HP:0001289											1							40	42	1	0.0588235	0.00391888	15.0103
80	6	Coma	HP:0001259											1	1						94	89	2	0.117647	0.00920937	12.7747
81	7	Hypoglycemic coma	HP:0001325												1						10	12	1	0.0588235	0.00097972	60.0412
82	6	Lethargy	HP:0001254						1					1							123	103	2	0.117647	0.0120506	9.76279
83	4	Encephalopathy	HP:0001298								1										161	170	1	0.0588235	0.0157735	3.72927
84	4	Abnormality of central motor function	HP:0011442			1			1		1	1	1				1				1741	1294	6	0.352941	0.170569	2.0692
85	5	Abnormality of coordination	HP:0011443		1																841	657	1	0.0588235	0.0823944	0.713926
86	6	Ataxia*	HP:001251		1																777	602	1	0.0588235	0.0761242	0.772731
87	7	Truncal ataxia*	HP:0007014		1																42	30	1	0.0588235	0.00411482	14.2955
88	5	Paralysis	HP:0007024														1				7	5	1	0.0588235	0.000685804	85.7731
89	6	Pseudobulbar paralysis*	HP:0007024														1				7	5	1	0.0588235	0.000685804	85.7731
90	5	Upper motor neuron dysfunction	HP:0002493			1			1		1	1	1				1				1110	944	6	0.352941	0.108749	3.24547
91	6	Abnormal pyramidal signs	HP:0007256														1				278	236	1	0.0588235	0.0272362	2.15975
92	7	Babinski sign	HP:0003487									1					1				192	157	2	0.117647	0.0188106	6.25429
93	6	Dysfunction of lateral corticospinal tracts	HP:0007299														1				4	2	1	0.0588235	0.000391888	150.103
94	6	Hypertonia*	HP:0001276										1								799	607	1	0.0588235	0.0782796	0.751454
95	6	Hyperreflexia	HP:0001347			1			1		1	1					1				436	502	5	0.294118	0.0427158	6.88546
96	6	Weakness due to upper motor neuron dysfunction	HP:0010549														1				332	300	1	0.0588235	0.0325267	1.80847
97	7	Tetraplegia/tetraparesis	HP:0030182														1				50	33	1	0.0588235	0.0048986	12.0082
98	8	Tetraplegia	HP:0002445														1				32	20	1	0.0588235	0.0031351	18.7629
99	7	Paraplegia/paraparesis	HP:0010551														1				167	122	1	0.0588235	0.0163613	3.59528
100	8	Paraplegia	HP:0010550														1				136	96	1	0.0588235	0.0133242	4.41479
101	9	Spastic paraplegia*	HP:0001258														1				123	71	1	0.0588235	0.0120506	4.8814
102	4	Abnormal myelination	HP:0012447			1			1												277	248	2	0.117647	0.0271382	4.3351
103	5	Abnormal CNS myelination*	HP:0011400		1	1			1												128	131	3	0.176471	0.0125404	14.0722
104	6	Leukodystrophy	HP:0002415						1												41	52	1	0.0588235	0.00401685	14.6442
105	6	CNS hypomyelination*	HP:0003429			1															34	34	1	0.0588235	0.00333105	17.6592
106	4	Neurodevelopmental abnormality	HP:0012759	1	1	1	1	1	1	1	1	1	1		1	1	1				3093	1801	13	0.764706	0.303027	2.52355
107	5	Specific learning disability	HP:0001328														1				125	144	1	0.0588235	0.0122465	4.80329
108	5	Neurodevelopmental delay	HP:0012758	1	1	1			1		1	1	1			1	1				1858	1310	9	0.529412	0.182032	2.90835
109	6	Delayed speech and language development	HP:0000750	1							1										426	291	2	0.117647	0.0417361	2.81883
110	7	Absent speech*	HP:0001344	1							1										94	77	2	0.117647	0.00920937	12.7747
111	6	Global developmental delay	HP:0001263	1	1	1			1		1	1	1			1	1				1463	1123	9	0.529412	0.143333	3.69358
112	7	Severe global developmental delay	HP:0011344		1	1															78	66	2	0.117647	0.00764181	15.3952
113	5	Intellectual disability	HP:0001249				1	1		1	1				1		1				2193	1290	6	0.352941	0.214853	1.64271
114	4	Seizures	HP:0001250		1	1	1		1	1	1	1	1	1	1	1					1715	1174	11	0.647059	0.168022	3.85104
115	5	Febrile seizures	HP:0002373													1					44	28	1	0.0588235	0.00431077	13.6457
116	5	Symptomatic seizures	HP:0011145		1	1									1						28	20	3	0.176471	0.00274322	64.3298
117	6	Hypoglycemic seizures*	HP:0002173												1						15	12	1	0.0588235	0.00146958	40.0275
118	5	Generalized seizures	HP:0002197								1										194	136	1	0.0588235	0.0190066	3.09491
119	6	Generalized tonic-clonic seizures	HP:0002069								1										104	91	1	0.0588235	0.0101891	5.77319
120	5	Status epilepticus	HP:0002133		1	1															57	55	2	0.117647	0.0055844	21.0671
121	5	Abnormality of movement	HP:0100022									1									2251	1438	1	0.0588235	0.220535	0.266731
122	6	Cerebral palsy	HP:0100021									1									40	29	1	0.0588235	0.00391888	15.0103
123																								0
124	3	Abnormality of nervous system morphology	HP:0012639	1	1	1			1		1	1	1			1	1		1		3746	2033	10	0.588235	0.367003	1.60281
125	4	Abnormal peripheral nervous system morphology	HP:0000759		1												1		1		973	635	3	0.176471	0.0953267	1.85122
126	5	Peripheral neuropathy	HP:0009830														1		1		598	420	2	0.117647	0.0585872	2.00807
127	6	Polyneuropathy	HP:0001271																1		46	40	1	0.0588235	0.00450671	13.0524
128	6	Sensory impairment	HP:0003474														1				254	165	1	0.0588235	0.0248849	2.36383
129	7	Impaired vibratory sensation	HP:0002495														1				55	35	1	0.0588235	0.00538846	10.9166
130	4	Abnormal peripheral nervous system morphology	HP:0000759														1				973	635	1	0.0588235	0.0953267	0.617073
131	5	Peripheral neuropathy	HP:0009830														1				598	420	1	0.0588235	0.0585872	1.00403
132	6	Motor polyneuropathy	HP:0007178														1				11	8	1	0.0588235	0.00107769	54.5829
133	4	Morphological abnormality of the central nervous system	HP:0002011	1	1	1			1		1	1	1			1	1		1		3273	1872	10	0.588235	0.320662	1.83444
134	5	Abnormality of the spinal cord	HP:0002143																1		258	210	1	0.0588235	0.0252768	2.32718
135	6	Abnormality of the spinocerebellar tracts	HP:0003133																1		13	6	1	0.0588235	0.00127364	46.1855
136	7	Spinocerebellar tract degeneration	HP:0002503																1		10	6	1	0.0588235	0.00097972	60.0412
137	8	Late-onset spinocerebellar degeneration	HP:0006904																1		1	1	1	0.0588235	9.7972e-05	600.412
138	5	Aplasia/Hypoplasia involving the central nervous system	HP:0002977			1			1		1	1	1			1	1				1712	1061	7	0.411765	0.167728	2.45495
139	6	Cerebral atrophy*	HP:0002059													1					376	348	1	0.0588235	0.0368375	1.59684
140	7	Generalized cerebral atrophy/hypoplasia*	HP:0007058													1					3	3	1	0.0588235	0.000293916	200.137
141	6	Aplasia/Hypoplasia of the cerebellum*	HP:0007360						1												249	235	1	0.0588235	0.024395	2.41129
142	7	Cerebellar hypoplasia*	HP:0001321						1												187	146	1	0.0588235	0.0183208	3.21076
143	6	Aplasia/Hypoplasia of the cerebrum	HP:0007364		1	1			1		1	1	1			1	1				1436	897	8	0.470588	0.140688	3.34491
144	7	Microcephaly*	HP:0000252								1	1	1			1	1				1145	736	5	0.294118	0.112178	2.62189
145	8	Postnatal microcephaly*	HP:0005484								1		1								58	51	2	0.117647	0.00568237	20.7039
146	7	Aplasia/Hypoplasia of the corpus callosum*	HP:0007370			1			1		1										524	400	3	0.176471	0.0513373	3.43747
147	8	Hypoplasia of the corpus callosum*	HP:0002079			1					1										242	206	2	0.117647	0.0237092	4.96208
148	8	Agenesis of corpus callosum	HP:0001274						1												234	187	1	0.0588235	0.0229254	2.56586
149	5	Abnormal CNS myelination*	HP:0011400		1	1															128	131	2	0.117647	0.0125404	9.38143
150	6	CNS hypomyelination*	HP:0003429		1	1															34	34	2	0.117647	0.00333105	35.3183
151	5	Brain atrophy*	HP:0012444			1															426	378	1	0.0588235	0.0417361	1.40942
152	5	Central nervous system cyst	HP:0030724			1			1												142	125	2	0.117647	0.013912	8.4565
153	6	Intracranial cystic lesion	HP:0010576			1			1												142	125	2	0.117647	0.013912	8.4565
154	7	Posterior fossa cyst*	HP:0007291						1												12	11	1	0.0588235	0.00117566	50.0343
155	7	Subependymal cysts*	HP:0002416			1															5	5	1	0.0588235	0.00048986	120.082
156	7	Periventricular cysts*	HP:0007109			1															6	6	1	0.0588235	0.000587832	100.069
157	5	Abnormality of brain morphology	HP:0012443	1	1	1			1		1		1			1	1				2956	1724	8	0.470588	0.289605	1.62493
158	6	Abnormality of hindbrain morphology	HP:0011282		1				1				1				1				1228	886	4	0.235294	0.12031	1.95574
159	7	Abnormality of the metencephalon	HP:0011283		1				1				1				1				1228	886	4	0.235294	0.12031	1.95574
160	8	Abnormality of the cerebellum	HP:0001317		1				1				1				1				1224	884	4	0.235294	0.119918	1.96213
161	9	Ataxia*	HP:001251		1																777	602	1	0.0588235	0.0761242	0.772731
162	10	Truncal ataxia*	HP:0007014		1																42	30	1	0.0588235	0.00411482	14.2955
163	9	Cerebellar malformation	HP:0002438		1								1								269	219	2	0.117647	0.0263545	4.46403
164	10	Abnormality of the cerebellar vermis	HP:0002334		1								1								196	178	2	0.117647	0.0192025	6.12665
165	11	Aplasia/Hypoplasia of the cerebellar vermis	HP:0006817										1								176	163	1	0.0588235	0.0172431	3.41143
166	12	Cerebellar vermis hypoplasia	HP:0001320										1								157	141	1	0.0588235	0.0153816	3.82428
167	9	Aplasia/Hypoplasia of the cerebellum*	HP:0007360						1												249	235	1	0.0588235	0.024395	2.41129
168	10	Cerebellar hypoplasia*	HP:0001321						1												187	146	1	0.0588235	0.0183208	3.21076
169	6	Abnormality of the cerebral ventricles	HP:0002118			1										1					680	516	2	0.117647	0.0666209	1.76592
170	7	Subependymal cysts*	HP:0002416			1															5	5	1	0.0588235	0.00048986	120.082
171	7	Ventriculomegaly	HP:0002119			1										1					407	381	2	0.117647	0.0398746	2.95043
172	6	Brain very small	HP:0001322			1										1					429	379	2	0.117647	0.04203	2.79912
173	7	Brain atrophy*	HP:0012444			1										1					426	378	2	0.117647	0.0417361	2.81883
174	8	Atrophy/Degeneration affecting the cerebrum*	HP:0007369		1											1					391	355	2	0.117647	0.038307	3.07116
175	9	Cerebral atrophy*	HP:0002059													1					376	348	1	0.0588235	0.0368375	1.59684
176	10	Generalized cerebral atrophy/hypoplasia*	HP:0007058													1					3	3	1	0.0588235	0.000293916	200.137
177	6	Atrophy/Degeneration affecting the central nervous system	HP:0007367	1		1					1					1					1910	1198	4	0.235294	0.187126	1.25741
178	7	Abnormality of the cerebrum	HP:0002060	1		1					1					1					1893	1177	4	0.235294	0.185461	1.2687
179	8	Abnormality of the cerebral cortex	HP:0002538		1																212	203	1	0.0588235	0.0207701	2.83213
180	9	Abnormal cortical gyration	HP:0002536		1																193	193	1	0.0588235	0.0189086	3.11094
181	10	Cortical gyral simplification	HP:0009879		1																35	33	1	0.0588235	0.00342902	17.1546
182	8	Cerebral atrophy*	HP:0002059													1					376	348	1	0.0588235	0.0368375	1.59684
183	9	Generalized cerebral atrophy/hypoplasia*	HP:0007058													1					3	3	1	0.0588235	0.000293916	200.137
184	8	Encephalomalacia	HP:0040197													1					1	0	1	0.0588235	9.7972e-05	600.412
185	8	Aplasia/Hypoplasia of the cerebrum*	HP:0007364			1					1										1436	897	2	0.117647	0.140688	0.836228
186	9	Aplasia/Hypoplasia of the corpus callosum*	HP:0007370			1					1										524	400	2	0.117647	0.0513373	2.29165
187	10	Hypoplasia of the corpus callosum*	HP:0002079			1					1										242	206	2	0.117647	0.0237092	4.96208
188	8	Leukoencephalopathy	HP:0002352			1										1					74	78	2	0.117647	0.00724993	16.2273
189	9	Abnormality of the periventricular white matter*	HP:0002518			1										1					35	37	2	0.117647	0.00342902	34.3092
190	10	Periventricular cysts*	HP:0007109			1										1					6	6	2	0.117647	0.000587832	200.137
191	8	Abnormality of the cerebral subcortex	HP:0010993	1		1					1					1					692	510	4	0.235294	0.0677966	3.47059
192	9	Abnormality of the cerebral white matter	HP:0002500	1		1					1					1					634	474	4	0.235294	0.0621142	3.78809
193	10	Abnormality of the periventricular white matter*	HP:0002518			1										1					35	37	2	0.117647	0.00342902	34.3092
194	11	Periventricular cysts*	HP:0007109			1										1					6	6	2	0.117647	0.000587832	200.137
195	10	Abnormality of the corpus callosum	HP:0001273			1					1										558	416	2	0.117647	0.0546684	2.15201
196	11	Aplasia/Hypoplasia of the corpus callosum*	HP:0007370			1					1										524	400	2	0.117647	0.0513373	2.29165
197	12	Hypoplasia of the corpus callosum*	HP:0002079			1					1										242	206	2	0.117647	0.0237092	4.96208
198																								0
199	2	Abnormality of the musculature	HP:0003011	1	1	1			1		1	1	1			1	1		1		3365	1928	10	0.588235	0.329676	1.78428
200	3	Abnormality of skeletal muscles	HP:0040290		1												1				646	509	2	0.117647	0.0632899	1.85886
201	4	Skeletal muscle atrophy*	HP:0003202														1				497	403	1	0.0588235	0.0486921	1.20807
202	5	Generalized amyotrophy*	HP:0003700														1				33	38	1	0.0588235	0.00323308	18.1943
203	3	Abnormality of muscle physiology	HP:0011804	1		1			1		1	1	1			1	1				2609	1633	8	0.470588	0.255609	1.84105
204	4	Abnormal muscle tone	HP:0003808	1	1	1			1		1	1	1			1					1945	1368	8	0.470588	0.190556	2.46956
205	5	Hypertonia*	HP:0001276									1	1			1	1				799	607	4	0.235294	0.0782796	3.00582
206	6	Spasticity	HP:0001257									1				1	1				33	24	3	0.176471	0.00323308	54.5829
207	7	Spastic diplegia	HP:0001264									1									645	490	1	0.0588235	0.0631919	0.930871
208	7	Lower limb spasticity	HP:0002061													1	1				167	101	2	0.117647	0.0163613	7.19056
209	8	Spastic tetraplegia	HP:0002510													1					65	55	1	0.0588235	0.00636818	9.2371
210	8	Spastic paraplegia*	HP:0001258														1				123	71	1	0.0588235	0.0120506	4.8814
211	5	Muscular hypotonia	HP:0001252	1	1	1			1		1					1					1464	1123	6	0.352941	0.143431	2.4607
212	6	Muscular hypotonia of the trunk	HP:0008936	1												1					91	91	2	0.117647	0.00891545	13.1959
213	7	Infantile axial hypotonia*	HP:0009062	1												1					2	2	2	0.117647	0.000195944	600.412
214	6	Infantile muscular hypotonia	HP:0008947		1											1					21	18	2	0.117647	0.00205741	57.1821
215	7	Infantile axial hypotonia*	HP:0009062													1					2	2	1	0.0588235	0.000195944	300.206
216	6	Severe muscular hypotonia	HP:0006829						1												43	53	1	0.0588235	0.0042128	13.9631
217	6	Generalized hypotonia	HP:0001290		1	1					1					1					736	660	4	0.235294	0.0721074	3.26311
218	3	Abnormality of muscle morphology	HP:0011805			1						1					1		1		1533	1024	4	0.235294	0.150191	1.56663
219	4	Myopathy	HP:0003198																1		211	197	1	0.0588235	0.0206721	2.84555
220	4	Flexion contracture*	HP:0001371			1						1									756	492	2	0.117647	0.0740668	1.58839
221	4	Abnormality of muscle size	HP:0030236														1				661	517	1	0.0588235	0.0647595	0.908339
222	5	Skeletal muscle atrophy*	HP:0003202														1				497	403	1	0.0588235	0.0486921	1.20807
223	6	Generalized amyotrophy*	HP:0003700														1				33	38	1	0.0588235	0.00323308	18.1943
224	3	Abnormality of muscle physiology	HP:0011804														1	1			2609	1633	2	0.117647	0.255609	0.460262
225	4	EMG abnormality	HP:0003457														1	1			164	158	2	0.117647	0.0160674	7.32209
226	4	Muscle weakness	HP:0001324														1	1			887	619	2	0.117647	0.0869011	1.3538
227	5	Proximal muscle weakness	HP:0003701															1			158	121	1	0.0588235	0.0154796	3.80007
228	5	Limb muscle weakness*	HP:0003690														1				175	116	1	0.0588235	0.0171451	3.43092
229	6	Foot dorsiflexor weakness*	HP:0009027														1				55	42	1	0.0588235	0.00538846	10.9166
230	6	Lower limb muscle weakness*	HP:0007340														1				67	49	1	0.0588235	0.00656412	8.96137
231	3	Abnormality of the musculature of the limbs*	HP:0009127		1											1	1				343	221	3	0.176471	0.0336044	5.25141
232	4	Limb hypertonia*	HP:0002509		1											1					20	19	2	0.117647	0.00195944	60.0412
233	5	Lower limb hypertonia*	HP:0006895		1											1					4	4	2	0.117647	0.000391888	300.206
234	4	Limb muscle weakness*	HP:0003690														1				175	116	1	0.0588235	0.0171451	3.43092
235	5	Lower limb muscle weakness*	HP:0007340														1				67	49	1	0.0588235	0.00656412	8.96137
236	6	Foot dorsiflexor weakness*	HP:0009027														1				55	42	1	0.0588235	0.00538846	10.9166
237	4	Abnormality of the musculature of the lower limbs*	HP:0001437														1				125	83	1	0.0588235	0.0122465	4.80329
238	5	Abnormality of the foot musculature*	HP:0001436														1				57	44	1	0.0588235	0.0055844	10.5335
239	6	Foot dorsiflexor weakness*	HP:0009027														1				55	42	1	0.0588235	0.00538846	10.9166
240																								0
241	2	Abnormality of the skeletal system	HP:0000924	1		1			1			1				1	1				5011	2129	6	0.352941	0.490938	0.718913
242	3	Abnormality of limb bone	HP:0040068									1					1				2503	1025	2	0.117647	0.245224	0.479754
243	4	Abnormality of limb bone morphology*	HP:0002813														1				2452	1003	1	0.0588235	0.240227	0.244866
244	5	Aplasia/hypoplasia involving bones of the extremities*	HP:0045060														1				989	423	1	0.0588235	0.0968943	0.60709
245	6	Aplasia/hypoplasia involving bones of the upper limbs*	HP:0006496														1				808	359	1	0.0588235	0.0791614	0.743084
246	7	Aplasia/hypoplasia involving bones of the hand*	HP:0005927														1				698	329	1	0.0588235	0.0683844	0.860189
247	8	Aplasia/Hypoplasia involving the carpal bones*	HP:0006502														1				23	14	1	0.0588235	0.00225336	26.1049
248	9	Carpal bone hypoplasia*	HP:0001498														1				16	10	1	0.0588235	0.00156755	37.5257
249	3	Abnormality of skeletal morphology	HP:0011842	1		1			1			1				1	1				4764	2049	6	0.352941	0.466739	0.756186
250	4	Abnormal appendicular skeleton morphology	HP:0011844														1				2655	1084	1	0.0588235	0.260116	0.226144
251	5	Abnormality of limb bone morphology*	HP:0002813														1				2452	1003	1	0.0588235	0.240227	0.244866
252	6	Aplasia/hypoplasia involving bones of the extremities*	HP:0045060														1				989	423	1	0.0588235	0.0968943	0.60709
253	7	Aplasia/hypoplasia involving bones of the upper limbs*	HP:0006496														1				808	359	1	0.0588235	0.0791614	0.743084
254	8	Aplasia/hypoplasia involving bones of the hand*	HP:0005927														1				698	329	1	0.0588235	0.0683844	0.860189
255	9	Aplasia/Hypoplasia involving the carpal bones*	HP:0006502														1				23	14	1	0.0588235	0.00225336	26.1049
256	10	Carpal bone hypoplasia*	HP:0001498														1				16	10	1	0.0588235	0.00156755	37.5257
257	4	Abnormal joint morphology	HP:0001367			1						1					1				2057	999	3	0.176471	0.201528	0.875661
258	5	Abnormality of upper limb joint*	HP:0009810														1				720	355	1	0.0588235	0.0705398	0.833905
259	6	Abnormality of the wrist*	HP:0003019														1				204	97	1	0.0588235	0.0199863	2.94319
260	7	Abnormality of the carpal bones*	HP:0001191														1				140	65	1	0.0588235	0.0137161	4.28866
261	8	Aplasia/Hypoplasia involving the carpal bones*	HP:0006502														1				23	14	1	0.0588235	0.00225336	26.1049
262	9	Carpal bone hypoplasia*	HP:0001498														1				16	10	1	0.0588235	0.00156755	37.5257
263	5	Abnormality of joint mobility	HP:0011729			1						1									1502	795	2	0.117647	0.147154	0.799483
264	6	Flexion contracture*	HP:0001371			1						1									756	492	2	0.117647	0.0740668	1.58839
265	4	Abnormal tendon morphology	HP:0100261			1															774	507	1	0.0588235	0.0758303	0.775726
266	5	Flexion contracture*	HP:0001371			1						1									756	492	2	0.117647	0.0740668	1.58839
267	4	Aplasia/hypoplasia involving the skeleto	HP:0009115			1															1723	753	1	0.0588235	0.168806	0.348469
268	5	Aplasia/hypoplasia of the extremities*	HP:0009815			1															1134	452	1	0.0588235	0.1111	0.529464
269	6	Limb undergrowth*	HP:0009826			1															398	175	1	0.0588235	0.0389928	1.50857
270	7	Micromelia*	HP:0002983			1															154	92	1	0.0588235	0.0150877	3.89878
271	4	Abnormal axial skeleton morphology	HP:0009121	1					1			1				1					3616	1706	4	0.235294	0.354267	0.664172
272	5	Abnormality of the vertebral column	HP:0000925	1								1				1					1725	922	3	0.176471	0.169002	1.04419
273	6	Abnormality of the curvature of the vertebral column	HP:0010674	1								1				1					1135	705	3	0.176471	0.111198	1.58699
274	7	Scoliosis	HP:0002650	1								1				1					979	649	3	0.176471	0.0959146	1.83987
275	8	Kyphoscoliosis	HP:0002751	1																	141	94	1	0.0588235	0.013814	4.25824
276	8	Thoracolumbar scoliosis	HP:0002944													1					16	31	1	0.0588235	0.00156755	37.5257
277	5	Abnormality of the skull*	HP:0000929						1												2801	1454	1	0.0588235	0.27442	0.214356
278	6	Abnormality of the skull base*	HP:0002693						1												140	120	1	0.0588235	0.0137161	4.28866
279	7	Abnormality of the posterior cranial fossa*	HP:0000932						1												126	111	1	0.0588235	0.0123445	4.76517
280	8	Posterior fossa cyst*	HP:0007291						1												12	11	1	0.0588235	0.00117566	50.0343
281																								0
282	2	Abnormality of connective tissue	HP:0003549			1						1				1	1				1682	1019	4	0.235294	0.164789	1.42785
283	3	Flexion contracture*	HP:0001371			1						1				1	1				756	492	4	0.235294	0.0740668	3.17678
284	3	Hernia	HP:0100790													1	1				574	351	2	0.117647	0.0562359	2.09203
285	4	Hiatus hernia*	HP:0002036													1	1				28	23	2	0.117647	0.00274322	42.8866
286																								0
287	2	Abnormality of the integument	HP:0001574	1		1		1													3635	1777	3	0.176471	0.356128	0.495526
288	3	Abnormality of the skin	HP:0000951	1		1		1													2846	1454	3	0.176471	0.278828	0.632901
289	4	Abnormality of skin physiology	HP:0011122	1		1															478	311	2	0.117647	0.0468306	2.51218
290	5	Inflammatory abnormality of the skin	HP:0011123	1		1															398	264	2	0.117647	0.0389928	3.01714
291	6	Erythema nodosum	HP:0012219			1															5	5	1	0.0588235	0.00048986	120.082
292																								0
293	2	Abnormality of limbs	HP:0040064			1											1				3307	1393	2	0.117647	0.323993	0.363116
294	3	Aplasia/hypoplasia of the extremities*	HP:0009815			1															1134	452	1	0.0588235	0.1111	0.529464
295	4	Limb undergrowth*	HP:0009826			1															398	175	1	0.0588235	0.0389928	1.50857
296	5	Micromelia*	HP:0002983			1															154	92	1	0.0588235	0.0150877	3.89878
297	3	Abnormality of the musculature of the limbs*	HP:0009127														1				343	221	1	0.0588235	0.0336044	1.75047
298	4	Limb muscle weakness*	HP:0003690														1				175	116	1	0.0588235	0.0171451	3.43092
299	5	Lower limb muscle weakness*	HP:0007340														1				67	49	1	0.0588235	0.00656412	8.96137
300	5	Foot dorsiflexor weakness*	HP:0009027														1				55	42	1	0.0588235	0.00538846	10.9166
301	4	Abnormality of the musculature of the lower limbs*	HP:0001437														1				125	83	1	0.0588235	0.0122465	4.80329
302	6	Foot dorsiflexor weakness*	HP:0009027														1				55	42	1	0.0588235	0.00538846	10.9166
303	3	Abnormality of limb bone*	HP:0040068														1				2503	1025	1	0.0588235	0.245224	0.239877
304	4	Abnormality of limb bone morphology*	HP:0002813														1				2452	1003	1	0.0588235	0.240227	0.244866
305	5	Aplasia/hypoplasia involving bones of the extremities*	HP:0045060														1				989	423	1	0.0588235	0.0968943	0.60709
306	6	Aplasia/hypoplasia involving bones of the upper limbs*	HP:0006496														1				808	359	1	0.0588235	0.0791614	0.743084
307	7	Aplasia/hypoplasia involving bones of the hand*	HP:0005927														1				698	329	1	0.0588235	0.0683844	0.860189
308	8	Aplasia/Hypoplasia involving the carpal bones*	HP:0006502														1				23	14	1	0.0588235	0.00225336	26.1049
309	9	Carpal bone hypoplasia*	HP:0001498														1				16	10	1	0.0588235	0.00156755	37.5257
310	3	Abnormality of the upper limb	HP:0002817														1				2236	1007	1	0.0588235	0.219065	0.26852
311	4	Abnormality of the hand	HP:0001155														1				2008	929	1	0.0588235	0.196728	0.29901
312	5	Aplasia/hypoplasia involving bones of the hand*	HP:0005927														1				698	329	1	0.0588235	0.0683844	0.860189
313	6	Aplasia/Hypoplasia involving the carpal bones*	HP:0006502														1				23	14	1	0.0588235	0.00225336	26.1049
314	7	Carpal bone hypoplasia*	HP:0001498														1				16	10	1	0.0588235	0.00156755	37.5257
315	5	Abnormality of the carpal bones*	HP:0001191														1				140	65	1	0.0588235	0.0137161	4.28866
316	6	Aplasia/Hypoplasia involving the carpal bones*	HP:0006502														1				23	14	1	0.0588235	0.00225336	26.1049
317	7	Carpal bone hypoplasia*	HP:0001498														1				16	10	1	0.0588235	0.00156755	37.5257
318	4	Abnormality of upper limb joint*	HP:0009810														1				720	355	1	0.0588235	0.0705398	0.833905
319	5	Abnormality of the wrist*	HP:0003019														1				204	97	1	0.0588235	0.0199863	2.94319
320	6	Abnormality of the carpal bones*	HP:0001191														1				140	65	1	0.0588235	0.0137161	4.28866
321	7	Aplasia/Hypoplasia involving the carpal bones*	HP:0006502														1				23	14	1	0.0588235	0.00225336	26.1049
322	8	Carpal bone hypoplasia*	HP:0001498														1				16	10	1	0.0588235	0.00156755	37.5257
323	3	Abnormality of the lower limb	HP:0002814														1				2158	1039	1	0.0588235	0.211424	0.278226
324	4	Abnormality of the musculature of the lower limbs*	HP:0001437														1				125	83	1	0.0588235	0.0122465	4.80329
325	5	Abnormality of the foot musculature*	HP:0001436														1				57	44	1	0.0588235	0.0055844	10.5335
326	6	Foot dorsiflexor weakness*	HP:0009027														1				55	42	1	0.0588235	0.00538846	10.9166
327	4	Abnormality of the foot	HP:0001760														1				1561	862	1	0.0588235	0.152934	0.384633
328	5	Pes cavus	HP:0001761														1				221	171	1	0.0588235	0.0216518	2.7168
329																								0
330	2	Abnormality of head or neck	HP:0000152			1			1		1	1	1				1				4746	2186	6	0.352941	0.464975	0.759054
331	3	Abnormality of the head	HP:0000234			1			1		1	1	1				1				4671	2160	6	0.352941	0.457627	0.771242
332	4	Abnormality of the face	HP:0000271			1			1		1						1				4150	1954	4	0.235294	0.406584	0.57871
333	5	Abnormal facial shape	HP:0001999														1				1026	625	1	0.0588235	0.100519	0.585197
334	5	Abnormality of the mouth	HP:0000153								1										2728	1417	1	0.0588235	0.267268	0.220092
335	6	Abnormality of the oral cavity	HP:0000163								1										2247	1213	1	0.0588235	0.220143	0.267206
336	7	Abnormality of salivation	HP:0100755								1										86	87	1	0.0588235	0.00842559	6.98153
337	8	Excessive salivation	HP:0003781								1										47	35	1	0.0588235	0.00460468	12.7747
338	9	Drooling*	HP:0002307								1										37	29	1	0.0588235	0.00362496	16.2273
339	5	Abnormality of the orbital region	HP:0000315						1												2335	1220	1	0.0588235	0.228765	0.257136
340	6	Abnormal morphology of the ocular adnexa	HP:0030669						1												1707	949	1	0.0588235	0.167238	0.351735
341	7	Abnormality of the eyelid	HP:0000492						1												1434	561	1	0.0588235	0.140492	0.418697
342	8	Abnormality of the palpebral fissures	HP:0008050						1												820	481	1	0.0588235	0.080337	0.732209
343	9	Slanting of the palpebral fissure	HP:0200006						1												632	400	1	0.0588235	0.0619183	0.950019
344	10	Downslanted palpebral fissures	HP:0000494						1												438	275	1	0.0588235	0.0429117	1.3708
345	5	Abnormality of the nose	HP:0000366			1															1882	1109	1	0.0588235	0.184383	0.319029
346	6	Abnormality of the nasal bridge	HP:0000422			1															937	657	1	0.0588235	0.0917997	0.640781
347	7	Depressed nasal bridge	HP:0005280			1															467	307	1	0.0588235	0.0457529	1.28568
348	7	Wide nasal bridge	HP:0000431			1															414	352	1	0.0588235	0.0405604	1.45027
349	4	Abnormality of the skull*	HP:0000929						1		1	1	1								2801	1454	4	0.235294	0.27442	0.857425
350	5	Abnormality of skull size	HP:0000240								1	1	1				1				1506	948	4	0.235294	0.147546	1.59472
351	6	Decreased head circumference	HP:0040195								1	1	1				1				1146	736	4	0.235294	0.112276	2.09568
352	7	Microcephaly*	HP:0000252								1	1	1				1				1145	736	4	0.235294	0.112178	2.09751
353	8	Postnatal microcephaly*	HP:0005484								1		1								58	51	2	0.117647	0.00568237	20.7039
354	5	Abnormality of the skull base*	HP:0002693						1												140	120	1	0.0588235	0.0137161	4.28866
355	6	Abnormality of the posterior cranial fossa*	HP:0000932						1												126	111	1	0.0588235	0.0123445	4.76517
356	7	Posterior fossa cyst*	HP:0007291						1												12	11	1	0.0588235	0.00117566	50.0343
357	5	Abnormality of facial skeleton	HP:0011821						1												1441	780	1	0.0588235	0.141178	0.416663
358	6	Abnormal jaw morphology	HP:0030791						1												1168	654	1	0.0588235	0.114431	0.514051
359	7	Abnormality of the mandible	HP:0000277						1												1101	623	1	0.0588235	0.107867	0.545333
360	8	Retrognathia	HP:0000278						1												201	155	1	0.0588235	0.0196924	2.98712
361																								0
362	2	Abnormality of the eye	HP:0000478	1	1			1		1						1	1	1			4115	2050	7	0.411765	0.403155	1.02136
363	3	Abnormal eye physiology	HP:0012373													1	1	1			2731	1624	3	0.176471	0.267561	0.659552
364	4	Abnormality of refraction	HP:0000539															1			509	369	1	0.0588235	0.0498677	1.17959
365	5	Myopia	HP:0000545															1			376	257	1	0.0588235	0.0368375	1.59684
366	4	Abnormality of eye movement	HP:0000496													1	1				1438	1086	2	0.117647	0.140884	0.835065
367	5	Abnormal involuntary eye movements	HP:0012547													1	1				743	694	2	0.117647	0.0727932	1.61618
368	6	Nystagmus	HP:0000639													1	1				736	692	2	0.117647	0.0721074	1.63155
369	4	Abnormality of vision	HP:0000504															1			1061	797	1	0.0588235	0.103948	0.565892
370	5	Nyctalopia	HP:0000662															1			139	173	1	0.0588235	0.0136181	4.31951
371	5	Visual impairment	HP:0000505															1			539	557	1	0.0588235	0.0528069	1.11394
372	6	Blindness	HP:0012047															1			6	5	1	0.0588235	0.000587832	100.069
373	3	Abnormal eye morphology	HP:0012372	1	1			1		1							1	1			3162	1646	6	0.352941	0.309787	1.1393
374	4	Abnormal globe morphology	HP:0012374	1	1			1		1							1	1			3156	1644	6	0.352941	0.3092	1.14147
375	5	Abnormality of the uvea	HP:0000553															1			492	402	1	0.0588235	0.0482022	1.22035
376	6	Abnormality of the choroid*	HP:0000610															1			132	129	1	0.0588235	0.0129323	4.54857
377	7	Chorioretinal abnormality*	HP:0000532															1			116	113	1	0.0588235	0.0113647	5.17596
378	8	Chorioretinal degeneration*	HP:0200065															1			30	20	1	0.0588235	0.00293916	20.0137
379	9	Chorioretinal atrophy*	HP:0000533															1			23	18	1	0.0588235	0.00225336	26.1049
380	5	Abnormality of the anterior segment of the globe	HP:0004328	1				1									1	1			1331	896	4	0.235294	0.130401	1.80439
381	6	Abnormality of the lens	HP:0000517	1													1	1			692	591	3	0.176471	0.0677966	2.60294
382	7	Cataract	HP:0000518	1													1	1			648	574	3	0.176471	0.0634858	2.77968
383	8	Polar cataract	HP:0010696															1			43	35	1	0.0588235	0.0042128	13.9631
384	9	Subcapsular cataract	HP:0000523															1			28	25	1	0.0588235	0.00274322	21.4433
385	10	Posterior subcapsular cataract	HP:0007787															1			17	14	1	0.0588235	0.00166552	35.3183
386	6	Abnormality of the cornea	HP:0000481					1													610	503	1	0.0588235	0.0597629	0.984282
387	7	Abnormality of corneal epithelium	HP:0011495					1													114	87	1	0.0588235	0.0111688	5.26677
388	8	Corneal ulceration	HP:0012804					1													9	7	1	0.0588235	0.000881748	66.7124
389	9	Herpetiform corneal ulceration	HP:0007812					1													2	1	1	0.0588235	0.000195944	300.206
390	5	Abnormality of the posterior segment of the globe	HP:0004329		1					1								1			1334	888	3	0.176471	0.130695	1.35025
391	6	Abnormality of the fundus	HP:0001098		1					1								1			1335	885	3	0.176471	0.130793	1.34924
392	7	Abnormality of the optic nerve	HP:0000587		1																584	560	1	0.0588235	0.0572156	1.0281
393	8	Optic neuropathy	HP:0007806		1																584	560	1	0.0588235	0.0572156	1.0281
394	7	Abnormality of the choroid*	HP:0000610															1			132	129	1	0.0588235	0.0129323	4.54857
395	8	Chorioretinal abnormality*	HP:0000532															1			116	113	1	0.0588235	0.0113647	5.17596
396	9	Chorioretinal degeneration*	HP:0200065															1			30	20	1	0.0588235	0.00293916	20.0137
397	10	Chorioretinal atrophy*	HP:0000533															1			23	18	1	0.0588235	0.00225336	26.1049
398	7	Abnormal retinal morphology	HP:0000479							1								1			921	646	2	0.117647	0.0902322	1.30383
399	8	Retinal degeneration	HP:0000546							1											137	102	1	0.0588235	0.0134222	4.38257
400	8	Chorioretinal abnormality*	HP:0000532															1			116	113	1	0.0588235	0.0113647	5.17596
401	9	Chorioretinal degeneration*	HP:0200065															1			30	20	1	0.0588235	0.00293916	20.0137
402	10	Chorioretinal atrophy*	HP:0000533															1			23	18	1	0.0588235	0.00225336	26.1049
403																								0
404	2	Abnormality of the ear	HP:0000598			1				1											2488	1466	2	0.117647	0.243754	0.482646
405	3	Abnormality of the outer ear	HP:0000356			1															1322	760	1	0.0588235	0.129519	0.454169
406	4	Abnormal location of ears	HP:0000357			1															787	490	1	0.0588235	0.0771039	0.762912
407	5	Low-set ears	HP:0000369			1															716	463	1	0.0588235	0.0701479	0.838564
408	3	Abnormality of the inner ear	HP:0000359							1											789	674	1	0.0588235	0.0772999	0.760978
409	4	Functional abnormality of the inner ear	HP:0011389							1											772	660	1	0.0588235	0.0756344	0.777735
410	5	Sensorineural hearing impairment*	HP:0000407							1											700	608	1	0.0588235	0.0685804	0.857731
411	3	Hearing abnormality	HP:0000364							1											1414	986	1	0.0588235	0.138532	0.424619
412	4	Hearing impairment	HP:0000365							1											1368	969	1	0.0588235	0.134026	0.438897
413	5	Sensorineural hearing impairment*	HP:0000407							1											700	608	1	0.0588235	0.0685804	0.857731
414																								0
415	2	Abnormality of the voice	HP:0001608						1								1				318	261	2	0.117647	0.0311551	3.77617
416	3	Abnormal cry	HP:0025429						1								1				25	26	2	0.117647	0.0024493	48.0329
417	4	High-pitched cry	HP:0025430						1								1				3	3	2	0.117647	0.000293916	400.275
418	3	Dysphonia*	HP:0001618														1				56	37	1	0.0588235	0.00548643	10.7216
419	4	Pseudobulbar paralysis*	HP:0007024														1				7	5	1	0.0588235	0.000685804	85.7731
420																								0
421	2	Abnormality of the respiratory system	HP:0002086			1								1							1791	1215	2	0.117647	0.175468	0.670477
422	3	Functional respiratory abnormality	HP:0002795			1								1							1036	816	2	0.117647	0.101499	1.1591
423	4	Respiratory insufficiency	HP:0002093			1															445	408	1	0.0588235	0.0435975	1.34924
424	4	Abnormal pattern of respiration	HP:0002793			1															201	203	1	0.0588235	0.0196924	2.98712
425	5	Apnea	HP:0002104			1															145	154	1	0.0588235	0.0142059	4.14077
426	4	Dyspnea	HP:0002094											1							253	219	1	0.0588235	0.0247869	2.37317
427	5	Respiratory distress	HP:0002098											1							113	89	1	0.0588235	0.0110708	5.31338
428	5	Cheyne Stokes respiration	HP:0012196		1																0.1	0.1	1	0.0588235	9.7972e-06	6004.12
429																								0
430	2	Abnormality of the cardiovascular system	HP:0001626			1															2966	1667	1	0.0588235	0.290585	0.202431
431	3	Abnormality of cardiovascular system physiology	HP:0011025			1															1153	775	1	0.0588235	0.112962	0.520739
432	4	Abnormality of cardiovascular system electrophysiology	HP:0030956			1															479	329	1	0.0588235	0.0469286	1.25347
433	5	Arrhythmia	HP:0011675			1															428	311	1	0.0588235	0.041932	1.40283
434	6	Bradycardia	HP:0001662			1															47	36	1	0.0588235	0.00460468	12.7747
435																								0
436	2	Abnormality of the digestive system	HP:0025031										1	1		1	1			1	3039	1822	5	0.294118	0.297737	0.987844
437	3	Abnormality of digestive system morphology	HP:0025033														1			1	1018	752	2	0.117647	0.0997355	1.17959
438	4	Morphological abnormality of the gastrointestinal tract*	HP:0012718														1			1	1018	752	2	0.117647	0.0997355	1.17959
439	5	Abnormality of the intestine	HP:0002242																	1	620	518	1	0.0588235	0.0607426	0.968406
440	6	Abnormality of the large intestine	HP:0002250																	1	172	144	1	0.0588235	0.0168512	3.49077
441	7	Inflammation of the large intestine*	HP:0002037																	1	48	28	1	0.0588235	0.00470266	12.5086
442	8	Colitis*	HP:0002583																	1	25	22	1	0.0588235	0.0024493	24.0165
443	9	Acute colitis*	HP:0100282																	1	7	5	1	0.0588235	0.000685804	85.7731
444	10	Enterocolitis*	HP:0004387																	1	7	6	1	0.0588235	0.000685804	85.7731
445	5	Abnormality of the stomach	HP:0002577														1				299	311	1	0.0588235	0.0292936	2.00807
446	6	Hiatus hernia*	HP:0002036														1				28	23	1	0.0588235	0.00274322	21.4433
447	6	Gastroesophageal reflux*	HP:0002020														1				179	170	1	0.0588235	0.017537	3.35426
448	3	Abnormality of the gastrointestinal tract	HP:0011024													1	1			1	1395	980	3	0.176471	0.136671	1.29121
449	4	Functional abnormality of the gastrointestinal tract*	HP:0012719													1	1			1	703	547	3	0.176471	0.0688743	2.56221
450	5	Gastrointestinal inflammation*	HP:0004386																	1	65	51	1	0.0588235	0.00636818	9.2371
451	6	Inflammation of the large intestine*	HP:0002037																	1	48	28	1	0.0588235	0.00470266	12.5086
452	7	Colitis*	HP:0002583																	1	25	22	1	0.0588235	0.0024493	24.0165
453	8	Acute colitis*	HP:0100282																	1	7	5	1	0.0588235	0.000685804	85.7731
454	9	Enterocolitis*	HP:0004387																	1	7	6	1	0.0588235	0.000685804	85.7731
455	5	Gastrointestinal hemorrhage*	HP:0002239													1					133	116	1	0.0588235	0.0130303	4.51437
456	6	Hematemesis*	HP:0002248													1					6	6	1	0.0588235	0.000587832	100.069
457	5	Pseudobulbar paralysis*	HP:0007024														1				7	5	1	0.0588235	0.000685804	85.7731
458	6	Gastroesophageal reflux*	HP:0002020														1				179	170	1	0.0588235	0.017537	3.35426
459	4	Morphological abnormality of the gastrointestinal tract*	HP:0012718														1			1	1018	752	2	0.117647	0.0997355	1.17959
460	5	Abnormality of the stomach	HP:0002577														1				299	311	1	0.0588235	0.0292936	2.00807
461	6	Gastroesophageal reflux*	HP:0002020														1				179	170	1	0.0588235	0.017537	3.35426
462	5	Abnormality of the intestine	HP:0002242																	1	620	518	1	0.0588235	0.0607426	0.968406
463	6	Abnormality of the large intestine	HP:0002250																	1	172	144	1	0.0588235	0.0168512	3.49077
464	7	Inflammation of the large intestine*	HP:0002037																	1	48	28	1	0.0588235	0.00470266	12.5086
465	8	Colitis*	HP:0002583																	1	25	22	1	0.0588235	0.0024493	24.0165
466	9	Acute colitis*	HP:0100282																	1	7	5	1	0.0588235	0.000685804	85.7731
467	10	Enterocolitis*	HP:0004387																	1	7	6	1	0.0588235	0.000685804	85.7731
468	3	Abnormality of digestive system physiology	HP:0025032										1	1		1	1			1	1707	1273	5	0.294118	0.167238	1.75868
469	4	Functional abnormality of the gastrointestinal tract*	HP:0012719													1				1	703	547	2	0.117647	0.0688743	1.70814
470	5	Gastrointestinal inflammation*	HP:0004386																	1	65	51	1	0.0588235	0.00636818	9.2371
471	6	Inflammation of the large intestine*	HP:0002037																	1	48	28	1	0.0588235	0.00470266	12.5086
472	7	Colitis*	HP:0002583																	1	25	22	1	0.0588235	0.0024493	24.0165
473	8	Acute colitis*	HP:0100282																	1	7	5	1	0.0588235	0.000685804	85.7731
474	9	Enterocolitis*	HP:0004387																	1	7	6	1	0.0588235	0.000685804	85.7731
475	5	Gastrointestinal hemorrhage*	HP:0002239													1					133	116	1	0.0588235	0.0130303	4.51437
476	6	Hematemesis*	HP:0002248													1					6	6	1	0.0588235	0.000587832	100.069
477	4	Abdominal symptom	HP:0011458										1	1		1	1			1	1256	995	5	0.294118	0.123053	2.39017
478	5	Abdominal pain	HP:0002027													1				1	228	183	2	0.117647	0.0223376	5.26677
479	5	Feeding difficulties	HP:0011968										1			1					521	529	2	0.117647	0.0510434	2.30484
480	6	Feeding difficulties in infancy	HP:0008872										1								236	311	1	0.0588235	0.0231214	2.54412
481	5	Nausea and vomiting	HP:0002017											1			1			1	354	307	3	0.176471	0.0346821	5.08824
482	6	Vomiting	HP:0002013											1			1			1	185	161	3	0.176471	0.0181248	9.73641
483	4	Functional abnormality of the gastrointestinal tract*	HP:0012719													1	1			1	703	547	3	0.176471	0.0688743	2.56221
484	5	Gastrointestinal inflammation*	HP:0004386																	1	65	51	1	0.0588235	0.00636818	9.2371
485	6	Inflammation of the large intestine*	HP:0002037																	1	48	28	1	0.0588235	0.00470266	12.5086
486	7	Colitis*	HP:0002583																	1	25	22	1	0.0588235	0.0024493	24.0165
487	8	Acute colitis*	HP:0100282																	1	7	5	1	0.0588235	0.000685804	85.7731
488	9	Enterocolitis*	HP:0004387																	1	7	6	1	0.0588235	0.000685804	85.7731
489	5	Abnormality of esophagus physiology*	HP:0025270													1	1				452	354	2	0.117647	0.0442833	2.65669
490	6	Gastroesophageal reflux*	HP:0002020													1	1				179	170	2	0.117647	0.017537	6.70851
491	6	Dysphagia*	HP:0002015														1				283	207	1	0.0588235	0.0277261	2.1216
492	7	Pseudobulbar paralysis*	HP:0007024														1				7	5	1	0.0588235	0.000685804	85.7731
493																								0
494	2	Abnormality of the genitourinary system	HP:0000119				1	1									1			1	2908	1672	4	0.235294	0.284903	0.825876
495	3	Abnormality of the urinary system	HP:0000079				1	1									1			1	1983	1229	4	0.235294	0.194278	1.21112
496	4	Abnormality of the upper urinary tract	HP:0010935																	1	1324	886	1	0.0588235	0.129715	0.453483
497	5	Abnormality of the kidney	HP:0000077																	1	1263	863	1	0.0588235	0.123739	0.475385
498	6	Abnormal renal morphology	HP:0012210																	1	948	670	1	0.0588235	0.0928774	0.633346
499	7	Nephrolithiasis	HP:0000787																	1	104	89	1	0.0588235	0.0101891	5.77319
500	8	Calcium nephrolithiasis	HP:0004724																	1	13	10	1	0.0588235	0.00127364	46.1855
501	9	Calcium oxalate nephrolithiasis	HP:0008672																	1	9	9	1	0.0588235	0.000881748	66.7124
502	4	Abnormality of the lower urinary tract	HP:0010936														1				626	456	1	0.0588235	0.0613305	0.959124
503	5	Abnormality of the bladder	HP:0000014														1				308	234	1	0.0588235	0.0301754	1.94939
504	6	Functional abnormality of the bladder	HP:0000009														1				263	210	1	0.0588235	0.0257666	2.28293
505	7	Urinary retention	HP:0000016														1				14	8	1	0.0588235	0.00137161	42.8866
506	7	Urinary urgency	HP:0000012														1				36	24	1	0.0588235	0.00352699	16.6781
507	7	Urinary incontinence*	HP:0000020														1				74	57	1	0.0588235	0.00724993	8.11367
508	4	Abnormality of the urinary system physiology	HP:0011277				1	1													927	700	2	0.117647	0.09082	1.29539
509	5	Abnormality of urine homeostasis*	HP:0003110				1	1													607	438	2	0.117647	0.059469	1.97829
510	6	Aciduria*	HP:0012072				1	1													210	156	2	0.117647	0.0205741	5.71821
511	7	Aminoaciduria*	HP:0003355				1	1													160	118	2	0.117647	0.0156755	7.50515
512	8	Prolinuria*	HP:0003080				1														5	6	1	0.0588235	0.00048986	120.082
513	8	Hyperglycinuria*	HP:0003108				1														11	13	1	0.0588235	0.00107769	54.5829
514	8	Hydroxyprolinuria*	HP:0003080					1													7	9	1	0.0588235	0.000685804	85.7731
515																								0
516	2	Abnormality of the cardiovascular system	HP:0001626													1					2966	1667	1	0.0588235	0.290585	0.202431
517	3	Abnormality of cardiovascular system physiology	HP:0011025													1					1153	775	1	0.0588235	0.112962	0.520739
518	4	Abnormality of blood circulation	HP:0011028													1					255	207	1	0.0588235	0.0249829	2.35456
519	5	Internal hemorrhage*	HP:0011029													1					237	191	1	0.0588235	0.0232194	2.53338
520	6	Gastrointestinal hemorrhage*	HP:0002239													1					133	116	1	0.0588235	0.0130303	4.51437
521	7	Hematemesis*	HP:0002248													1					6	6	1	0.0588235	0.000587832	100.069
522																								0
523	2	Abnormality of the immune system	HP:0002715			1														1	2065	1251	2	0.117647	0.202312	0.581513
524	3	Abnormality of immune system physiology	HP:0010978			1														1	1568	950	2	0.117647	0.15362	0.765831
525	4	Abnormal inflammatory response	HP:0012647			1														1	983	624	2	0.117647	0.0963065	1.22159
526	5	Increased inflammatory response	HP:0012649			1														1	983	624	2	0.117647	0.0963065	1.22159
527	6	Gastrointestinal inflammation*	HP:0004386																	1	65	51	1	0.0588235	0.00636818	9.2371
528	7	Inflammation of the large intestine*	HP:0002037																	1	48	28	1	0.0588235	0.00470266	12.5086
529	8	Colitis*	HP:0002583																	1	25	22	1	0.0588235	0.0024493	24.0165
530	9	Acute colitis*	HP:0100282																	1	7	5	1	0.0588235	0.000685804	85.7731
531	10	Enterocolitis*	HP:0004387																	1	7	6	1	0.0588235	0.000685804	85.7731
532	6	Inflammatory abnormality of the skin	HP:0011123			1															398	264	1	0.0588235	0.0389928	1.50857
533	7	Skin rash*	HP:0000988			1															100	76	1	0.0588235	0.0097972	6.00412
534																								0
535	2	Abnormality of the endocrine system	HP:0000818												1						1404	942	1	0.0588235	0.137553	0.427644
536	3	Abnormality of circulating hormone level	HP:0003117												1						334	293	1	0.0588235	0.0327226	1.79764
537	4	Abnormal insulin level	HP:0040214												1						72	125	1	0.0588235	0.00705398	8.33905
538	5	Abnormal circulating insulin level	HP:0040215												1						72	125	1	0.0588235	0.00705398	8.33905
539	6	Hyperinsulinemia*	HP:0000842												1						70	123	1	0.0588235	0.00685804	8.57731
540	7	Hyperinsulinemic hypoglycemia*	HP:0000825												1						26	17	1	0.0588235	0.00254727	23.0928
541																								0
542	2	Abnormality of blood and blood-forming tissues	HP:0001871																1		1590	944	1	0.0588235	0.155775	0.377617
543	3	Abnormality of erythrocytes	HP:0001877																1		601	395	1	0.0588235	0.0588812	0.999021
544	4	Anemia	HP:0001903																1		536	365	1	0.0588235	0.052513	1.12017
545	5	Anemia due to reduced life span of red cells	HP:0011895																1		141	90	1	0.0588235	0.013814	4.25824
546	6	Hemolytic anemia	HP:0001878																1		141	90	1	0.0588235	0.013814	4.25824
547																								0
548	2	Growth abnormality	HP:0001507					1	1	1	1			1		1	1				3073	1708	7	0.411765	0.301068	1.36768
549	3	Abnormality of body height	HP:0000002						1					1			1				1829	999	3	0.176471	0.179191	0.98482
550	4	Tall stature	HP:0000098						1												154	111	1	0.0588235	0.0150877	3.89878
551	4	Short stature*	HP:0004322														1				1700	919	1	0.0588235	0.166552	0.353183
552	3	Abnormality of body weight	HP:0004323							1	1					1					1243	1060	3	0.176471	0.121779	1.4491
553	4	Decreased body weight	HP:0004325							1	1			1		1					987	870	4	0.235294	0.0966983	2.43328
554	5	Failure to thrive	HP:0001508							1	1			1							647	637	3	0.176471	0.0633879	2.78398
555	3	Growth delay	HP:0001510					1									1				2248	1206	2	0.117647	0.220241	0.534174
556	4	Short stature*	HP:0004322														1				1700	919	1	0.0588235	0.166552	0.353183
557																								0
558	2	Constitutional symptom	HP:0025142														1				792	602	1	0.0588235	0.0775938	0.758096
559	3	Impairment of activities of daily living	HP:0031058														1				94	77	1	0.0588235	0.00920937	6.38736
560	4	Impaired continence	HP:0031064														1				94	77	1	0.0588235	0.00920937	6.38736
561	5	Urinary incontinence*	HP:0000020														1				74	57	1	0.0588235	0.00724993	8.11367
562
		*	duplicates
		1	specific subclass phenotypic abnormality
		1	superclass phenotypic abnormality

## Sheet: 2. removal abnorm metabolism
	Branch	Clinical features	HPO id	Disorders of glutamine and glutamate interconversion			Disorders of amino acid metabolism							Disorders of ammonia detoxicifation					Disorders of glutathione metabolism		PA prevalence within all Mendelian disorders (Associated diseases)	Associated genes	PA prevalence within enzymatic inborn errors of glutamate metabolism	PA prevalence rate within enzymatic inborn errors of glutamate metabolism	PA prevalence rate within all Mendelian disorders	Prevalence rate compared to Mendelian disorders
range				GLS↑	GLS↓	GS	P5CD	TAT	GABAT	BCAT2	ALT	GAD	PSAT	NAGS	GDH	GOT2	P5CS	OAT	GCLC	OPLAH
	1	Phenotypic abnormality	HP:0000118	1	1	1	1	1	1	1	1	1	1	1	1	1	1	1	1	1	10207	3681	17	1.13333	1	1.13333
52	2	Abnormality of the nervous system	HP:0000707	1	1	1	1	1	1	1	1	1	1	1	1	1	1		1		5737	2683	15	0.882353	0.562065	1.56984
53	3	Abnormality of nervous system physiology	HP:0012638	1	1	1	1	1	1	1	1	1	1	1	1	1	1				4942	2474	14	0.823529	0.484178	1.70088
54	4	Pseudobulbar signs	HP:0002200														1				17	13	1	0.0588235	0.00166552	35.3183
55	5	Pseudobulbar paralysis*	HP:0007024														1				7	5	1	0.0588235	0.000685804	85.7731
56	4	Abnormality of movement	HP:0100022														1				1554	1069	1	0.0588235	0.152248	0.386365
57	5	Involuntary movements	HP:0004305														1				723	558	1	0.0588235	0.0708337	0.830445
58	6	Tremor	HP:0001337														1				326	300	1	0.0588235	0.0319389	1.84175
59	5	Gait disturbance	HP:0001288														1				698	536	1	0.0588235	0.0683844	0.860189
60	4	Behavioral abnormality	HP:0000708	1							1			1							1249	965	3	0.176471	0.122367	1.44214
61	5	Restlessness	HP:0000711	1																	44	76	1	0.0588235	0.00431077	13.6457
62	6	Agitation	HP:0000713	1																	32	65	1	0.0588235	0.0031351	18.7629
66	5	Drooling*	HP:0002307								1										37	29	1	0.0588235	0.00362496	16.2273
67	5	Abnormal emotion/affect behavior	HP:0100851	1										1							308	246	2	0.117647	0.0301754	3.89878
68	6	Abnormal aggressive, impulsive or violent behavior	HP:0006919	1										1							181	146	2	0.117647	0.0177329	6.63438
65	7	Self-injurious behavior	HP:0100716	1																	68	49	1	0.0588235	0.00666209	8.82958
69	7	Aggressive behavior	HP:0000718											1							135	121	1	0.0588235	0.0132262	4.44749
70	4	Abnormality of higher mental function	HP:0011446	1	1				1		1			1	1		1				1346	1024	7	0.411765	0.13187	3.1225
71	5	Cognitive impairment	HP:0100543											1							541	440	1	0.0588235	0.0530028	1.10982
72	5	Neurological speech impairment	HP:0002167	1	1						1						1				767	635	4	0.235294	0.0751445	3.13122
73	6	Dysphonia*	HP:0001618														1				56	37	1	0.0588235	0.00548643	10.7216
74	7	Pseudobulbar paralysis*	HP:0007024														1				7	5	1	0.0588235	0.000685804	85.7731
75	6	Dysarthria	HP:0001260		1						1						1				403	359	3	0.176471	0.0394827	4.46957
76	7	Pseudobulbar paralysis*	HP:0007024														1				7	5	1	0.0588235	0.000685804	85.7731
77	6	Absent speech*	HP:0001344	1							1										94	77	2	0.117647	0.00920937	12.7747
78	5	Reduced consciousness/confusion	HP:0004372						1					1	1						249	234	3	0.176471	0.024395	7.23388
79	6	Confusion	HP:0001289											1							40	42	1	0.0588235	0.00391888	15.0103
80	6	Coma	HP:0001259											1	1						94	89	2	0.117647	0.00920937	12.7747
81	7	Hypoglycemic coma	HP:0001325												1						10	12	1	0.0588235	0.00097972	60.0412
82	6	Lethargy	HP:0001254						1					1							123	103	2	0.117647	0.0120506	9.76279
83	4	Encephalopathy	HP:0001298								1										161	170	1	0.0588235	0.0157735	3.72927
84	4	Abnormality of central motor function	HP:0011442			1			1		1	1	1				1				1741	1294	6	0.352941	0.170569	2.0692
85	5	Abnormality of coordination	HP:0011443		1																841	657	1	0.0588235	0.0823944	0.713926
86	6	Ataxia*	HP:001251		1																777	602	1	0.0588235	0.0761242	0.772731
87	7	Truncal ataxia*	HP:0007014		1																42	30	1	0.0588235	0.00411482	14.2955
88	5	Paralysis	HP:0007024														1				7	5	1	0.0588235	0.000685804	85.7731
89	6	Pseudobulbar paralysis*	HP:0007024														1				7	5	1	0.0588235	0.000685804	85.7731
90	5	Upper motor neuron dysfunction	HP:0002493			1			1		1	1	1				1				1110	944	6	0.352941	0.108749	3.24547
91	6	Abnormal pyramidal signs	HP:0007256														1				278	236	1	0.0588235	0.0272362	2.15975
92	7	Babinski sign	HP:0003487									1					1				192	157	2	0.117647	0.0188106	6.25429
93	6	Dysfunction of lateral corticospinal tracts	HP:0007299														1				4	2	1	0.0588235	0.000391888	150.103
94	6	Hypertonia*	HP:0001276										1								799	607	1	0.0588235	0.0782796	0.751454
95	6	Hyperreflexia	HP:0001347			1			1		1	1					1				436	502	5	0.294118	0.0427158	6.88546
96	6	Weakness due to upper motor neuron dysfunction	HP:0010549														1				332	300	1	0.0588235	0.0325267	1.80847
97	7	Tetraplegia/tetraparesis	HP:0030182														1				50	33	1	0.0588235	0.0048986	12.0082
98	8	Tetraplegia	HP:0002445														1				32	20	1	0.0588235	0.0031351	18.7629
99	7	Paraplegia/paraparesis	HP:0010551														1				167	122	1	0.0588235	0.0163613	3.59528
100	8	Paraplegia	HP:0010550														1				136	96	1	0.0588235	0.0133242	4.41479
101	9	Spastic paraplegia*	HP:0001258														1				123	71	1	0.0588235	0.0120506	4.8814
102	4	Abnormal myelination	HP:0012447			1			1												277	248	2	0.117647	0.0271382	4.3351
103	5	Abnormal CNS myelination*	HP:0011400		1	1			1												128	131	3	0.117647	0.0125404	9.38143
104	6	Leukodystrophy	HP:0002415						1												41	52	1	0.0588235	0.00401685	14.6442
105	6	CNS hypomyelination*	HP:0003429			1															34	34	1	0.0588235	0.00333105	17.6592
106	4	Neurodevelopmental abnormality	HP:0012759	1	1	1	1	1	1	1	1	1	1		1	1	1				3093	1801	13	0.764706	0.303027	2.52355
107	5	Specific learning disability	HP:0001328														1				125	144	1	0.0588235	0.0122465	4.80329
108	5	Neurodevelopmental delay	HP:0012758	1	1	1			1		1	1	1			1	1				1858	1310	9	0.529412	0.182032	2.90835
109	6	Delayed speech and language development	HP:0000750	1							1										426	291	2	0.117647	0.0417361	2.81883
110	7	Absent speech*	HP:0001344	1							1										94	77	2	0.117647	0.00920937	12.7747
111	6	Global developmental delay	HP:0001263	1	1	1			1		1	1	1			1	1				1463	1123	9	0.529412	0.143333	3.69358
112	7	Severe global developmental delay	HP:0011344		1	1															78	66	2	0.117647	0.00764181	15.3952
113	5	Intellectual disability	HP:0001249				1	1		1	1				1		1				2193	1290	6	0.352941	0.214853	1.64271
114	4	Seizures	HP:0001250		1	1	1		1	1	1	1	1	1	1	1					1715	1174	11	0.647059	0.168022	3.85104
115	5	Febrile seizures	HP:0002373													1					44	28	1	0.0588235	0.00431077	13.6457
116	5	Symptomatic seizures	HP:0011145		1	1									1						28	20	3	0.176471	0.00274322	64.3298
117	6	Hypoglycemic seizures*	HP:0002173												1						15	12	1	0.0588235	0.00146958	40.0275
118	5	Generalized seizures	HP:0002197								1										194	136	1	0.0588235	0.0190066	3.09491
119	6	Generalized tonic-clonic seizures	HP:0002069								1										104	91	1	0.0588235	0.0101891	5.77319
120	5	Status epilepticus	HP:0002133		1	1															57	55	2	0.117647	0.0055844	21.0671
121	5	Abnormality of movement	HP:0100022									1									2251	1438	1	0.0588235	0.220535	0.266731
122	6	Cerebral palsy	HP:0100021									1									40	29	1	0.0588235	0.00391888	15.0103
123																								0
124	3	Abnormality of nervous system morphology	HP:0012639	1	1	1			1		1	1	1			1	1		1		3746	2033	10	0.588235	0.367003	1.60281
125	4	Abnormal peripheral nervous system morphology	HP:0000759		1												1		1		973	635	3	0.176471	0.0953267	1.85122
126	5	Peripheral neuropathy	HP:0009830														1		1		598	420	2	0.117647	0.0585872	2.00807
127	6	Polyneuropathy	HP:0001271																1		46	40	1	0.0588235	0.00450671	13.0524
128	6	Sensory impairment	HP:0003474														1				254	165	1	0.0588235	0.0248849	2.36383
129	7	Impaired vibratory sensation	HP:0002495														1				55	35	1	0.0588235	0.00538846	10.9166
130	4	Abnormal peripheral nervous system morphology	HP:0000759														1				973	635	1	0.0588235	0.0953267	0.617073
131	5	Peripheral neuropathy	HP:0009830														1				598	420	1	0.0588235	0.0585872	1.00403
132	6	Motor polyneuropathy	HP:0007178														1				11	8	1	0.0588235	0.00107769	54.5829
133	4	Morphological abnormality of the central nervous system	HP:0002011	1	1	1			1		1	1	1			1	1		1		3273	1872	10	0.588235	0.320662	1.83444
134	5	Abnormality of the spinal cord	HP:0002143																1		258	210	1	0.0588235	0.0252768	2.32718
135	6	Abnormality of the spinocerebellar tracts	HP:0003133																1		13	6	1	0.0588235	0.00127364	46.1855
136	7	Spinocerebellar tract degeneration	HP:0002503																1		10	6	1	0.0588235	0.00097972	60.0412
137	8	Late-onset spinocerebellar degeneration	HP:0006904																1		1	1	1	0.0588235	9.7972e-05	600.412
138	5	Aplasia/Hypoplasia involving the central nervous system	HP:0002977			1			1		1	1	1			1	1				1712	1061	7	0.411765	0.167728	2.45495
139	6	Cerebral atrophy*	HP:0002059													1					376	348	1	0.0588235	0.0368375	1.59684
140	7	Generalized cerebral atrophy/hypoplasia*	HP:0007058													1					3	3	1	0.0588235	0.000293916	200.137
141	6	Aplasia/Hypoplasia of the cerebellum*	HP:0007360						1												249	235	1	0.0588235	0.024395	2.41129
142	7	Cerebellar hypoplasia*	HP:0001321						1												187	146	1	0.0588235	0.0183208	3.21076
143	6	Aplasia/Hypoplasia of the cerebrum	HP:0007364		1	1			1		1	1	1			1	1				1436	897	8	0.470588	0.140688	3.34491
144	7	Microcephaly*	HP:0000252								1	1	1			1	1				1145	736	5	0.294118	0.112178	2.62189
145	8	Postnatal microcephaly*	HP:0005484								1		1								58	51	2	0.117647	0.00568237	20.7039
146	7	Aplasia/Hypoplasia of the corpus callosum*	HP:0007370			1			1		1										524	400	3	0.176471	0.0513373	3.43747
147	8	Hypoplasia of the corpus callosum*	HP:0002079			1					1										242	206	2	0.117647	0.0237092	4.96208
148	8	Agenesis of corpus callosum	HP:0001274						1												234	187	1	0.0588235	0.0229254	2.56586
149	5	Abnormal CNS myelination*	HP:0011400		1	1															128	131	2	0.117647	0.0125404	9.38143
150	6	CNS hypomyelination*	HP:0003429		1	1															34	34	2	0.117647	0.00333105	35.3183
151	5	Brain atrophy*	HP:0012444			1															426	378	1	0.0588235	0.0417361	1.40942
152	5	Central nervous system cyst	HP:0030724			1			1												142	125	2	0.117647	0.013912	8.4565
153	6	Intracranial cystic lesion	HP:0010576			1			1												142	125	2	0.117647	0.013912	8.4565
154	7	Posterior fossa cyst*	HP:0007291						1												12	11	1	0.0588235	0.00117566	50.0343
155	7	Subependymal cysts*	HP:0002416			1															5	5	1	0.0588235	0.00048986	120.082
156	7	Periventricular cysts*	HP:0007109			1															6	6	1	0.0588235	0.000587832	100.069
157	5	Abnormality of brain morphology	HP:0012443	1	1	1			1		1		1			1	1				2956	1724	8	0.470588	0.289605	1.62493
158	6	Abnormality of hindbrain morphology	HP:0011282		1				1				1				1				1228	886	4	0.235294	0.12031	1.95574
159	7	Abnormality of the metencephalon	HP:0011283		1				1				1				1				1228	886	4	0.235294	0.12031	1.95574
160	8	Abnormality of the cerebellum	HP:0001317		1				1				1				1				1224	884	4	0.235294	0.119918	1.96213
161	9	Ataxia*	HP:001251		1																777	602	1	0.0588235	0.0761242	0.772731
162	10	Truncal ataxia*	HP:0007014		1																42	30	1	0.0588235	0.00411482	14.2955
163	9	Cerebellar malformation	HP:0002438		1								1								269	219	2	0.117647	0.0263545	4.46403
164	10	Abnormality of the cerebellar vermis	HP:0002334		1								1								196	178	2	0.117647	0.0192025	6.12665
165	11	Aplasia/Hypoplasia of the cerebellar vermis	HP:0006817										1								176	163	1	0.0588235	0.0172431	3.41143
166	12	Cerebellar vermis hypoplasia	HP:0001320										1								157	141	1	0.0588235	0.0153816	3.82428
167	9	Aplasia/Hypoplasia of the cerebellum*	HP:0007360						1												249	235	1	0.0588235	0.024395	2.41129
168	10	Cerebellar hypoplasia*	HP:0001321						1												187	146	1	0.0588235	0.0183208	3.21076
169	6	Abnormality of the cerebral ventricles	HP:0002118			1										1					680	516	2	0.117647	0.0666209	1.76592
170	7	Subependymal cysts*	HP:0002416			1															5	5	1	0.0588235	0.00048986	120.082
171	7	Ventriculomegaly	HP:0002119			1										1					407	381	2	0.117647	0.0398746	2.95043
172	6	Brain very small	HP:0001322			1										1					429	379	2	0.117647	0.04203	2.79912
173	7	Brain atrophy*	HP:0012444			1										1					426	378	2	0.117647	0.0417361	2.81883
174	8	Atrophy/Degeneration affecting the cerebrum*	HP:0007369		1											1					391	355	2	0.117647	0.038307	3.07116
175	9	Cerebral atrophy*	HP:0002059													1					376	348	1	0.0588235	0.0368375	1.59684
176	10	Generalized cerebral atrophy/hypoplasia*	HP:0007058													1					3	3	1	0.0588235	0.000293916	200.137
177	6	Atrophy/Degeneration affecting the central nervous system	HP:0007367	1		1					1					1					1910	1198	4	0.235294	0.187126	1.25741
178	7	Abnormality of the cerebrum	HP:0002060	1		1					1					1					1893	1177	4	0.235294	0.185461	1.2687
179	8	Abnormality of the cerebral cortex	HP:0002538		1																212	203	1	0.0588235	0.0207701	2.83213
180	9	Abnormal cortical gyration	HP:0002536		1																193	193	1	0.0588235	0.0189086	3.11094
181	10	Cortical gyral simplification	HP:0009879		1																35	33	1	0.0588235	0.00342902	17.1546
182	8	Cerebral atrophy*	HP:0002059													1					376	348	1	0.0588235	0.0368375	1.59684
183	9	Generalized cerebral atrophy/hypoplasia*	HP:0007058													1					3	3	1	0.0588235	0.000293916	200.137
184	8	Encephalomalacia	HP:0040197													1					1	0	1	0.0588235	9.7972e-05	600.412
185	8	Aplasia/Hypoplasia of the cerebrum*	HP:0007364			1					1										1436	897	2	0.117647	0.140688	0.836228
186	9	Aplasia/Hypoplasia of the corpus callosum*	HP:0007370			1					1										524	400	2	0.117647	0.0513373	2.29165
187	10	Hypoplasia of the corpus callosum*	HP:0002079			1					1										242	206	2	0.117647	0.0237092	4.96208
188	8	Leukoencephalopathy	HP:0002352			1										1					74	78	2	0.117647	0.00724993	16.2273
189	9	Abnormality of the periventricular white matter*	HP:0002518			1										1					35	37	2	0.117647	0.00342902	34.3092
190	10	Periventricular cysts*	HP:0007109			1										1					6	6	2	0.117647	0.000587832	200.137
191	8	Abnormality of the cerebral subcortex	HP:0010993	1		1					1					1					692	510	4	0.235294	0.0677966	3.47059
192	9	Abnormality of the cerebral white matter	HP:0002500	1		1					1					1					634	474	4	0.235294	0.0621142	3.78809
193	10	Abnormality of the periventricular white matter*	HP:0002518			1										1					35	37	2	0.117647	0.00342902	34.3092
194	11	Periventricular cysts*	HP:0007109			1										1					6	6	2	0.117647	0.000587832	200.137
195	10	Abnormality of the corpus callosum	HP:0001273			1					1										558	416	2	0.117647	0.0546684	2.15201
196	11	Aplasia/Hypoplasia of the corpus callosum*	HP:0007370			1					1										524	400	2	0.117647	0.0513373	2.29165
197	12	Hypoplasia of the corpus callosum*	HP:0002079			1					1										242	206	2	0.117647	0.0237092	4.96208
198																								0
199	2	Abnormality of the musculature	HP:0003011	1	1	1			1		1	1	1			1	1		1		3365	1928	10	0.588235	0.329676	1.78428
200	3	Abnormality of skeletal muscles	HP:0040290		1												1				646	509	2	0.117647	0.0632899	1.85886
201	4	Skeletal muscle atrophy*	HP:0003202														1				497	403	1	0.0588235	0.0486921	1.20807
202	5	Generalized amyotrophy*	HP:0003700														1				33	38	1	0.0588235	0.00323308	18.1943
203	3	Abnormality of muscle physiology	HP:0011804	1		1			1		1	1	1			1	1				2609	1633	8	0.470588	0.255609	1.84105
204	4	Abnormal muscle tone	HP:0003808	1	1	1			1		1	1	1			1					1945	1368	8	0.470588	0.190556	2.46956
205	5	Hypertonia*	HP:0001276									1	1			1	1				799	607	4	0.235294	0.0782796	3.00582
206	6	Spasticity	HP:0001257									1				1	1				33	24	3	0.176471	0.00323308	54.5829
207	7	Spastic diplegia	HP:0001264									1									645	490	1	0.0588235	0.0631919	0.930871
208	7	Lower limb spasticity	HP:0002061													1	1				167	101	2	0.117647	0.0163613	7.19056
209	8	Spastic tetraplegia	HP:0002510													1					65	55	1	0.0588235	0.00636818	9.2371
210	8	Spastic paraplegia*	HP:0001258														1				123	71	1	0.0588235	0.0120506	4.8814
211	5	Muscular hypotonia	HP:0001252	1	1	1			1		1					1					1464	1123	6	0.352941	0.143431	2.4607
212	6	Muscular hypotonia of the trunk	HP:0008936	1												1					91	91	2	0.117647	0.00891545	13.1959
213	7	Infantile axial hypotonia*	HP:0009062	1												1					2	2	2	0.117647	0.000195944	600.412
214	6	Infantile muscular hypotonia	HP:0008947		1											1					21	18	2	0.117647	0.00205741	57.1821
215	7	Infantile axial hypotonia*	HP:0009062													1					2	2	1	0.0588235	0.000195944	300.206
216	6	Severe muscular hypotonia	HP:0006829						1												43	53	1	0.0588235	0.0042128	13.9631
217	6	Generalized hypotonia	HP:0001290		1	1					1					1					736	660	4	0.235294	0.0721074	3.26311
218	3	Abnormality of muscle morphology	HP:0011805			1						1					1		1		1533	1024	4	0.235294	0.150191	1.56663
219	4	Myopathy	HP:0003198																1		211	197	1	0.0588235	0.0206721	2.84555
220	4	Flexion contracture*	HP:0001371			1						1									756	492	2	0.117647	0.0740668	1.58839
221	4	Abnormality of muscle size	HP:0030236														1				661	517	1	0.0588235	0.0647595	0.908339
222	5	Skeletal muscle atrophy*	HP:0003202														1				497	403	1	0.0588235	0.0486921	1.20807
223	6	Generalized amyotrophy*	HP:0003700														1				33	38	1	0.0588235	0.00323308	18.1943
224	3	Abnormality of muscle physiology	HP:0011804														1	1			2609	1633	2	0.117647	0.255609	0.460262
225	4	EMG abnormality	HP:0003457														1	1			164	158	2	0.117647	0.0160674	7.32209
226	4	Muscle weakness	HP:0001324														1	1			887	619	2	0.117647	0.0869011	1.3538
227	5	Proximal muscle weakness	HP:0003701															1			158	121	1	0.0588235	0.0154796	3.80007
228	5	Limb muscle weakness*	HP:0003690														1				175	116	1	0.0588235	0.0171451	3.43092
229	6	Foot dorsiflexor weakness*	HP:0009027														1				55	42	1	0.0588235	0.00538846	10.9166
230	6	Lower limb muscle weakness*	HP:0007340														1				67	49	1	0.0588235	0.00656412	8.96137
231	3	Abnormality of the musculature of the limbs*	HP:0009127		1											1	1				343	221	3	0.176471	0.0336044	5.25141
232	4	Limb hypertonia*	HP:0002509		1											1					20	19	2	0.117647	0.00195944	60.0412
233	5	Lower limb hypertonia*	HP:0006895		1											1					4	4	2	0.117647	0.000391888	300.206
234	4	Limb muscle weakness*	HP:0003690														1				175	116	1	0.0588235	0.0171451	3.43092
235	5	Lower limb muscle weakness*	HP:0007340														1				67	49	1	0.0588235	0.00656412	8.96137
236	6	Foot dorsiflexor weakness*	HP:0009027														1				55	42	1	0.0588235	0.00538846	10.9166
237	4	Abnormality of the musculature of the lower limbs*	HP:0001437														1				125	83	1	0.0588235	0.0122465	4.80329
238	5	Abnormality of the foot musculature*	HP:0001436														1				57	44	1	0.0588235	0.0055844	10.5335
239	6	Foot dorsiflexor weakness*	HP:0009027														1				55	42	1	0.0588235	0.00538846	10.9166
240																								0
241	2	Abnormality of the skeletal system	HP:0000924	1		1			1			1				1	1				5011	2129	6	0.352941	0.490938	0.718913
242	3	Abnormality of limb bone	HP:0040068									1					1				2503	1025	2	0.117647	0.245224	0.479754
243	4	Abnormality of limb bone morphology*	HP:0002813														1				2452	1003	1	0.0588235	0.240227	0.244866
244	5	Aplasia/hypoplasia involving bones of the extremities*	HP:0045060														1				989	423	1	0.0588235	0.0968943	0.60709
245	6	Aplasia/hypoplasia involving bones of the upper limbs*	HP:0006496														1				808	359	1	0.0588235	0.0791614	0.743084
246	7	Aplasia/hypoplasia involving bones of the hand*	HP:0005927														1				698	329	1	0.0588235	0.0683844	0.860189
247	8	Aplasia/Hypoplasia involving the carpal bones*	HP:0006502														1				23	14	1	0.0588235	0.00225336	26.1049
248	9	Carpal bone hypoplasia*	HP:0001498														1				16	10	1	0.0588235	0.00156755	37.5257
249	3	Abnormality of skeletal morphology	HP:0011842	1		1			1			1				1	1				4764	2049	6	0.352941	0.466739	0.756186
250	4	Abnormal appendicular skeleton morphology	HP:0011844														1				2655	1084	1	0.0588235	0.260116	0.226144
251	5	Abnormality of limb bone morphology*	HP:0002813														1				2452	1003	1	0.0588235	0.240227	0.244866
252	6	Aplasia/hypoplasia involving bones of the extremities*	HP:0045060														1				989	423	1	0.0588235	0.0968943	0.60709
253	7	Aplasia/hypoplasia involving bones of the upper limbs*	HP:0006496														1				808	359	1	0.0588235	0.0791614	0.743084
254	8	Aplasia/hypoplasia involving bones of the hand*	HP:0005927														1				698	329	1	0.0588235	0.0683844	0.860189
255	9	Aplasia/Hypoplasia involving the carpal bones*	HP:0006502														1				23	14	1	0.0588235	0.00225336	26.1049
256	10	Carpal bone hypoplasia*	HP:0001498														1				16	10	1	0.0588235	0.00156755	37.5257
257	4	Abnormal joint morphology	HP:0001367			1						1					1				2057	999	3	0.176471	0.201528	0.875661
258	5	Abnormality of upper limb joint*	HP:0009810														1				720	355	1	0.0588235	0.0705398	0.833905
259	6	Abnormality of the wrist*	HP:0003019														1				204	97	1	0.0588235	0.0199863	2.94319
260	7	Abnormality of the carpal bones*	HP:0001191														1				140	65	1	0.0588235	0.0137161	4.28866
261	8	Aplasia/Hypoplasia involving the carpal bones*	HP:0006502														1				23	14	1	0.0588235	0.00225336	26.1049
262	9	Carpal bone hypoplasia*	HP:0001498														1				16	10	1	0.0588235	0.00156755	37.5257
263	5	Abnormality of joint mobility	HP:0011729			1						1									1502	795	2	0.117647	0.147154	0.799483
264	6	Flexion contracture*	HP:0001371			1						1									756	492	2	0.117647	0.0740668	1.58839
265	4	Abnormal tendon morphology	HP:0100261			1															774	507	1	0.0588235	0.0758303	0.775726
266	5	Flexion contracture*	HP:0001371			1						1									756	492	2	0.117647	0.0740668	1.58839
267	4	Aplasia/hypoplasia involving the skeleto	HP:0009115			1															1723	753	1	0.0588235	0.168806	0.348469
268	5	Aplasia/hypoplasia of the extremities*	HP:0009815			1															1134	452	1	0.0588235	0.1111	0.529464
269	6	Limb undergrowth*	HP:0009826			1															398	175	1	0.0588235	0.0389928	1.50857
270	7	Micromelia*	HP:0002983			1															154	92	1	0.0588235	0.0150877	3.89878
271	4	Abnormal axial skeleton morphology	HP:0009121	1					1			1				1					3616	1706	4	0.235294	0.354267	0.664172
272	5	Abnormality of the vertebral column	HP:0000925	1								1				1					1725	922	3	0.176471	0.169002	1.04419
273	6	Abnormality of the curvature of the vertebral column	HP:0010674	1								1				1					1135	705	3	0.176471	0.111198	1.58699
274	7	Scoliosis	HP:0002650	1								1				1					979	649	3	0.176471	0.0959146	1.83987
275	8	Kyphoscoliosis	HP:0002751	1																	141	94	1	0.0588235	0.013814	4.25824
276	8	Thoracolumbar scoliosis	HP:0002944													1					16	31	1	0.0588235	0.00156755	37.5257
277	5	Abnormality of the skull*	HP:0000929						1												2801	1454	1	0.0588235	0.27442	0.214356
278	6	Abnormality of the skull base*	HP:0002693						1												140	120	1	0.0588235	0.0137161	4.28866
279	7	Abnormality of the posterior cranial fossa*	HP:0000932						1												126	111	1	0.0588235	0.0123445	4.76517
280	8	Posterior fossa cyst*	HP:0007291						1												12	11	1	0.0588235	0.00117566	50.0343
281																								0
282	2	Abnormality of connective tissue	HP:0003549			1						1				1	1				1682	1019	4	0.235294	0.164789	1.42785
283	3	Flexion contracture*	HP:0001371			1						1				1	1				756	492	4	0.235294	0.0740668	3.17678
284	3	Hernia	HP:0100790													1	1				574	351	2	0.117647	0.0562359	2.09203
285	4	Hiatus hernia*	HP:0002036													1	1				28	23	2	0.117647	0.00274322	42.8866
286																								0
287	2	Abnormality of the integument	HP:0001574	1		1		1													3635	1777	3	0.176471	0.356128	0.495526
288	3	Abnormality of the skin	HP:0000951	1		1		1													2846	1454	3	0.176471	0.278828	0.632901
289	4	Abnormality of skin physiology	HP:0011122	1		1															478	311	2	0.117647	0.0468306	2.51218
290	5	Inflammatory abnormality of the skin	HP:0011123	1		1															398	264	2	0.117647	0.0389928	3.01714
291	6	Erythema nodosum	HP:0012219			1															5	5	1	0.0588235	0.00048986	120.082
292																								0
293	2	Abnormality of limbs	HP:0040064			1											1				3307	1393	2	0.117647	0.323993	0.363116
294	3	Aplasia/hypoplasia of the extremities*	HP:0009815			1															1134	452	1	0.0588235	0.1111	0.529464
295	4	Limb undergrowth*	HP:0009826			1															398	175	1	0.0588235	0.0389928	1.50857
296	5	Micromelia*	HP:0002983			1															154	92	1	0.0588235	0.0150877	3.89878
297	3	Abnormality of the musculature of the limbs*	HP:0009127														1				343	221	1	0.0588235	0.0336044	1.75047
298	4	Limb muscle weakness*	HP:0003690														1				175	116	1	0.0588235	0.0171451	3.43092
299	5	Lower limb muscle weakness*	HP:0007340														1				67	49	1	0.0588235	0.00656412	8.96137
300	5	Foot dorsiflexor weakness*	HP:0009027														1				55	42	1	0.0588235	0.00538846	10.9166
301	4	Abnormality of the musculature of the lower limbs*	HP:0001437														1				125	83	1	0.0588235	0.0122465	4.80329
302	6	Foot dorsiflexor weakness*	HP:0009027														1				55	42	1	0.0588235	0.00538846	10.9166
303	3	Abnormality of limb bone*	HP:0040068														1				2503	1025	1	0.0588235	0.245224	0.239877
304	4	Abnormality of limb bone morphology*	HP:0002813														1				2452	1003	1	0.0588235	0.240227	0.244866
305	5	Aplasia/hypoplasia involving bones of the extremities*	HP:0045060														1				989	423	1	0.0588235	0.0968943	0.60709
306	6	Aplasia/hypoplasia involving bones of the upper limbs*	HP:0006496														1				808	359	1	0.0588235	0.0791614	0.743084
307	7	Aplasia/hypoplasia involving bones of the hand*	HP:0005927														1				698	329	1	0.0588235	0.0683844	0.860189
308	8	Aplasia/Hypoplasia involving the carpal bones*	HP:0006502														1				23	14	1	0.0588235	0.00225336	26.1049
309	9	Carpal bone hypoplasia*	HP:0001498														1				16	10	1	0.0588235	0.00156755	37.5257
310	3	Abnormality of the upper limb	HP:0002817														1				2236	1007	1	0.0588235	0.219065	0.26852
311	4	Abnormality of the hand	HP:0001155														1				2008	929	1	0.0588235	0.196728	0.29901
312	5	Aplasia/hypoplasia involving bones of the hand*	HP:0005927														1				698	329	1	0.0588235	0.0683844	0.860189
313	6	Aplasia/Hypoplasia involving the carpal bones*	HP:0006502														1				23	14	1	0.0588235	0.00225336	26.1049
314	7	Carpal bone hypoplasia*	HP:0001498														1				16	10	1	0.0588235	0.00156755	37.5257
315	5	Abnormality of the carpal bones*	HP:0001191														1				140	65	1	0.0588235	0.0137161	4.28866
316	6	Aplasia/Hypoplasia involving the carpal bones*	HP:0006502														1				23	14	1	0.0588235	0.00225336	26.1049
317	7	Carpal bone hypoplasia*	HP:0001498														1				16	10	1	0.0588235	0.00156755	37.5257
318	4	Abnormality of upper limb joint*	HP:0009810														1				720	355	1	0.0588235	0.0705398	0.833905
319	5	Abnormality of the wrist*	HP:0003019														1				204	97	1	0.0588235	0.0199863	2.94319
320	6	Abnormality of the carpal bones*	HP:0001191														1				140	65	1	0.0588235	0.0137161	4.28866
321	7	Aplasia/Hypoplasia involving the carpal bones*	HP:0006502														1				23	14	1	0.0588235	0.00225336	26.1049
322	8	Carpal bone hypoplasia*	HP:0001498														1				16	10	1	0.0588235	0.00156755	37.5257
323	3	Abnormality of the lower limb	HP:0002814														1				2158	1039	1	0.0588235	0.211424	0.278226
324	4	Abnormality of the musculature of the lower limbs*	HP:0001437														1				125	83	1	0.0588235	0.0122465	4.80329
325	5	Abnormality of the foot musculature*	HP:0001436														1				57	44	1	0.0588235	0.0055844	10.5335
326	6	Foot dorsiflexor weakness*	HP:0009027														1				55	42	1	0.0588235	0.00538846	10.9166
327	4	Abnormality of the foot	HP:0001760														1				1561	862	1	0.0588235	0.152934	0.384633
328	5	Pes cavus	HP:0001761														1				221	171	1	0.0588235	0.0216518	2.7168
329																								0
330	2	Abnormality of head or neck	HP:0000152			1			1		1	1	1				1				4746	2186	6	0.352941	0.464975	0.759054
331	3	Abnormality of the head	HP:0000234			1			1		1	1	1				1				4671	2160	6	0.352941	0.457627	0.771242
332	4	Abnormality of the face	HP:0000271			1			1		1						1				4150	1954	4	0.235294	0.406584	0.57871
333	5	Abnormal facial shape	HP:0001999														1				1026	625	1	0.0588235	0.100519	0.585197
334	5	Abnormality of the mouth	HP:0000153								1										2728	1417	1	0.0588235	0.267268	0.220092
335	6	Abnormality of the oral cavity	HP:0000163								1										2247	1213	1	0.0588235	0.220143	0.267206
336	7	Abnormality of salivation	HP:0100755								1										86	87	1	0.0588235	0.00842559	6.98153
337	8	Excessive salivation	HP:0003781								1										47	35	1	0.0588235	0.00460468	12.7747
338	9	Drooling*	HP:0002307								1										37	29	1	0.0588235	0.00362496	16.2273
339	5	Abnormality of the orbital region	HP:0000315						1												2335	1220	1	0.0588235	0.228765	0.257136
340	6	Abnormal morphology of the ocular adnexa	HP:0030669						1												1707	949	1	0.0588235	0.167238	0.351735
341	7	Abnormality of the eyelid	HP:0000492						1												1434	561	1	0.0588235	0.140492	0.418697
342	8	Abnormality of the palpebral fissures	HP:0008050						1												820	481	1	0.0588235	0.080337	0.732209
343	9	Slanting of the palpebral fissure	HP:0200006						1												632	400	1	0.0588235	0.0619183	0.950019
344	10	Downslanted palpebral fissures	HP:0000494						1												438	275	1	0.0588235	0.0429117	1.3708
345	5	Abnormality of the nose	HP:0000366			1															1882	1109	1	0.0588235	0.184383	0.319029
346	6	Abnormality of the nasal bridge	HP:0000422			1															937	657	1	0.0588235	0.0917997	0.640781
347	7	Depressed nasal bridge	HP:0005280			1															467	307	1	0.0588235	0.0457529	1.28568
348	7	Wide nasal bridge	HP:0000431			1															414	352	1	0.0588235	0.0405604	1.45027
349	4	Abnormality of the skull*	HP:0000929						1		1	1	1								2801	1454	4	0.235294	0.27442	0.857425
350	5	Abnormality of skull size	HP:0000240								1	1	1				1				1506	948	4	0.235294	0.147546	1.59472
351	6	Decreased head circumference	HP:0040195								1	1	1				1				1146	736	4	0.235294	0.112276	2.09568
352	7	Microcephaly*	HP:0000252								1	1	1				1				1145	736	4	0.235294	0.112178	2.09751
353	8	Postnatal microcephaly*	HP:0005484								1		1								58	51	2	0.117647	0.00568237	20.7039
354	5	Abnormality of the skull base*	HP:0002693						1												140	120	1	0.0588235	0.0137161	4.28866
355	6	Abnormality of the posterior cranial fossa*	HP:0000932						1												126	111	1	0.0588235	0.0123445	4.76517
356	7	Posterior fossa cyst*	HP:0007291						1												12	11	1	0.0588235	0.00117566	50.0343
357	5	Abnormality of facial skeleton	HP:0011821						1												1441	780	1	0.0588235	0.141178	0.416663
358	6	Abnormal jaw morphology	HP:0030791						1												1168	654	1	0.0588235	0.114431	0.514051
359	7	Abnormality of the mandible	HP:0000277						1												1101	623	1	0.0588235	0.107867	0.545333
360	8	Retrognathia	HP:0000278						1												201	155	1	0.0588235	0.0196924	2.98712
361																								0
362	2	Abnormality of the eye	HP:0000478	1	1			1		1						1	1	1			4115	2050	7	0.411765	0.403155	1.02136
363	3	Abnormal eye physiology	HP:0012373													1	1	1			2731	1624	3	0.176471	0.267561	0.659552
364	4	Abnormality of refraction	HP:0000539															1			509	369	1	0.0588235	0.0498677	1.17959
365	5	Myopia	HP:0000545															1			376	257	1	0.0588235	0.0368375	1.59684
366	4	Abnormality of eye movement	HP:0000496													1	1				1438	1086	2	0.117647	0.140884	0.835065
367	5	Abnormal involuntary eye movements	HP:0012547													1	1				743	694	2	0.117647	0.0727932	1.61618
368	6	Nystagmus	HP:0000639													1	1				736	692	2	0.117647	0.0721074	1.63155
369	4	Abnormality of vision	HP:0000504															1			1061	797	1	0.0588235	0.103948	0.565892
370	5	Nyctalopia	HP:0000662															1			139	173	1	0.0588235	0.0136181	4.31951
371	5	Visual impairment	HP:0000505															1			539	557	1	0.0588235	0.0528069	1.11394
372	6	Blindness	HP:0012047															1			6	5	1	0.0588235	0.000587832	100.069
373	3	Abnormal eye morphology	HP:0012372	1	1			1		1							1	1			3162	1646	6	0.352941	0.309787	1.1393
374	4	Abnormal globe morphology	HP:0012374	1	1			1		1							1	1			3156	1644	6	0.352941	0.3092	1.14147
375	5	Abnormality of the uvea	HP:0000553															1			492	402	1	0.0588235	0.0482022	1.22035
376	6	Abnormality of the choroid*	HP:0000610															1			132	129	1	0.0588235	0.0129323	4.54857
377	7	Chorioretinal abnormality*	HP:0000532															1			116	113	1	0.0588235	0.0113647	5.17596
378	8	Chorioretinal degeneration*	HP:0200065															1			30	20	1	0.0588235	0.00293916	20.0137
379	9	Chorioretinal atrophy*	HP:0000533															1			23	18	1	0.0588235	0.00225336	26.1049
380	5	Abnormality of the anterior segment of the globe	HP:0004328	1				1									1	1			1331	896	4	0.235294	0.130401	1.80439
381	6	Abnormality of the lens	HP:0000517	1													1	1			692	591	3	0.176471	0.0677966	2.60294
382	7	Cataract	HP:0000518	1													1	1			648	574	3	0.176471	0.0634858	2.77968
383	8	Polar cataract	HP:0010696															1			43	35	1	0.0588235	0.0042128	13.9631
384	9	Subcapsular cataract	HP:0000523															1			28	25	1	0.0588235	0.00274322	21.4433
385	10	Posterior subcapsular cataract	HP:0007787															1			17	14	1	0.0588235	0.00166552	35.3183
386	6	Abnormality of the cornea	HP:0000481					1													610	503	1	0.0588235	0.0597629	0.984282
387	7	Abnormality of corneal epithelium	HP:0011495					1													114	87	1	0.0588235	0.0111688	5.26677
388	8	Corneal ulceration	HP:0012804					1													9	7	1	0.0588235	0.000881748	66.7124
389	9	Herpetiform corneal ulceration	HP:0007812					1													2	1	1	0.0588235	0.000195944	300.206
390	5	Abnormality of the posterior segment of the globe	HP:0004329		1					1								1			1334	888	3	0.176471	0.130695	1.35025
391	6	Abnormality of the fundus	HP:0001098		1					1								1			1335	885	3	0.176471	0.130793	1.34924
392	7	Abnormality of the optic nerve	HP:0000587		1																584	560	1	0.0588235	0.0572156	1.0281
393	8	Optic neuropathy	HP:0007806		1																584	560	1	0.0588235	0.0572156	1.0281
394	7	Abnormality of the choroid*	HP:0000610															1			132	129	1	0.0588235	0.0129323	4.54857
395	8	Chorioretinal abnormality*	HP:0000532															1			116	113	1	0.0588235	0.0113647	5.17596
396	9	Chorioretinal degeneration*	HP:0200065															1			30	20	1	0.0588235	0.00293916	20.0137
397	10	Chorioretinal atrophy*	HP:0000533															1			23	18	1	0.0588235	0.00225336	26.1049
398	7	Abnormal retinal morphology	HP:0000479							1								1			921	646	2	0.117647	0.0902322	1.30383
399	8	Retinal degeneration	HP:0000546							1											137	102	1	0.0588235	0.0134222	4.38257
400	8	Chorioretinal abnormality*	HP:0000532															1			116	113	1	0.0588235	0.0113647	5.17596
401	9	Chorioretinal degeneration*	HP:0200065															1			30	20	1	0.0588235	0.00293916	20.0137
402	10	Chorioretinal atrophy*	HP:0000533															1			23	18	1	0.0588235	0.00225336	26.1049
403																								0
404	2	Abnormality of the ear	HP:0000598			1				1											2488	1466	2	0.117647	0.243754	0.482646
405	3	Abnormality of the outer ear	HP:0000356			1															1322	760	1	0.0588235	0.129519	0.454169
406	4	Abnormal location of ears	HP:0000357			1															787	490	1	0.0588235	0.0771039	0.762912
407	5	Low-set ears	HP:0000369			1															716	463	1	0.0588235	0.0701479	0.838564
408	3	Abnormality of the inner ear	HP:0000359							1											789	674	1	0.0588235	0.0772999	0.760978
409	4	Functional abnormality of the inner ear	HP:0011389							1											772	660	1	0.0588235	0.0756344	0.777735
410	5	Sensorineural hearing impairment*	HP:0000407							1											700	608	1	0.0588235	0.0685804	0.857731
411	3	Hearing abnormality	HP:0000364							1											1414	986	1	0.0588235	0.138532	0.424619
412	4	Hearing impairment	HP:0000365							1											1368	969	1	0.0588235	0.134026	0.438897
413	5	Sensorineural hearing impairment*	HP:0000407							1											700	608	1	0.0588235	0.0685804	0.857731
414																								0
415	2	Abnormality of the voice	HP:0001608						1								1				318	261	2	0.117647	0.0311551	3.77617
416	3	Abnormal cry	HP:0025429						1								1				25	26	2	0.117647	0.0024493	48.0329
417	4	High-pitched cry	HP:0025430						1								1				3	3	2	0.117647	0.000293916	400.275
418	3	Dysphonia*	HP:0001618														1				56	37	1	0.0588235	0.00548643	10.7216
419	4	Pseudobulbar paralysis*	HP:0007024														1				7	5	1	0.0588235	0.000685804	85.7731
420																								0
421	2	Abnormality of the respiratory system	HP:0002086			1								1							1791	1215	2	0.117647	0.175468	0.670477
422	3	Functional respiratory abnormality	HP:0002795			1								1							1036	816	2	0.117647	0.101499	1.1591
423	4	Respiratory insufficiency	HP:0002093			1															445	408	1	0.0588235	0.0435975	1.34924
424	4	Abnormal pattern of respiration	HP:0002793			1															201	203	1	0.0588235	0.0196924	2.98712
425	5	Apnea	HP:0002104			1															145	154	1	0.0588235	0.0142059	4.14077
426	4	Dyspnea	HP:0002094											1							253	219	1	0.0588235	0.0247869	2.37317
427	5	Respiratory distress	HP:0002098											1							113	89	1	0.0588235	0.0110708	5.31338
428	5	Cheyne Stokes respiration	HP:0012196		1																0.1	0.1	1	0.0588235	9.7972e-06	6004.12
429																								0
430	2	Abnormality of the cardiovascular system	HP:0001626			1															2966	1667	1	0.0588235	0.290585	0.202431
431	3	Abnormality of cardiovascular system physiology	HP:0011025			1															1153	775	1	0.0588235	0.112962	0.520739
432	4	Abnormality of cardiovascular system electrophysiology	HP:0030956			1															479	329	1	0.0588235	0.0469286	1.25347
433	5	Arrhythmia	HP:0011675			1															428	311	1	0.0588235	0.041932	1.40283
434	6	Bradycardia	HP:0001662			1															47	36	1	0.0588235	0.00460468	12.7747
435																								0
436	2	Abnormality of the digestive system	HP:0025031										1	1		1	1			1	3039	1822	5	0.294118	0.297737	0.987844
437	3	Abnormality of digestive system morphology	HP:0025033														1			1	1018	752	2	0.117647	0.0997355	1.17959
438	4	Morphological abnormality of the gastrointestinal tract*	HP:0012718														1			1	1018	752	2	0.117647	0.0997355	1.17959
439	5	Abnormality of the intestine	HP:0002242																	1	620	518	1	0.0588235	0.0607426	0.968406
440	6	Abnormality of the large intestine	HP:0002250																	1	172	144	1	0.0588235	0.0168512	3.49077
441	7	Inflammation of the large intestine*	HP:0002037																	1	48	28	1	0.0588235	0.00470266	12.5086
442	8	Colitis*	HP:0002583																	1	25	22	1	0.0588235	0.0024493	24.0165
443	9	Acute colitis*	HP:0100282																	1	7	5	1	0.0588235	0.000685804	85.7731
444	10	Enterocolitis*	HP:0004387																	1	7	6	1	0.0588235	0.000685804	85.7731
445	5	Abnormality of the stomach	HP:0002577														1				299	311	1	0.0588235	0.0292936	2.00807
446	6	Hiatus hernia*	HP:0002036														1				28	23	1	0.0588235	0.00274322	21.4433
447	6	Gastroesophageal reflux*	HP:0002020														1				179	170	1	0.0588235	0.017537	3.35426
448	3	Abnormality of the gastrointestinal tract	HP:0011024													1	1			1	1395	980	3	0.176471	0.136671	1.29121
449	4	Functional abnormality of the gastrointestinal tract*	HP:0012719													1	1			1	703	547	3	0.176471	0.0688743	2.56221
450	5	Gastrointestinal inflammation*	HP:0004386																	1	65	51	1	0.0588235	0.00636818	9.2371
451	6	Inflammation of the large intestine*	HP:0002037																	1	48	28	1	0.0588235	0.00470266	12.5086
452	7	Colitis*	HP:0002583																	1	25	22	1	0.0588235	0.0024493	24.0165
453	8	Acute colitis*	HP:0100282																	1	7	5	1	0.0588235	0.000685804	85.7731
454	9	Enterocolitis*	HP:0004387																	1	7	6	1	0.0588235	0.000685804	85.7731
455	5	Gastrointestinal hemorrhage*	HP:0002239													1					133	116	1	0.0588235	0.0130303	4.51437
456	6	Hematemesis*	HP:0002248													1					6	6	1	0.0588235	0.000587832	100.069
457	5	Pseudobulbar paralysis*	HP:0007024														1				7	5	1	0.0588235	0.000685804	85.7731
458	6	Gastroesophageal reflux*	HP:0002020														1				179	170	1	0.0588235	0.017537	3.35426
459	4	Morphological abnormality of the gastrointestinal tract*	HP:0012718														1			1	1018	752	2	0.117647	0.0997355	1.17959
460	5	Abnormality of the stomach	HP:0002577														1				299	311	1	0.0588235	0.0292936	2.00807
461	6	Gastroesophageal reflux*	HP:0002020														1				179	170	1	0.0588235	0.017537	3.35426
462	5	Abnormality of the intestine	HP:0002242																	1	620	518	1	0.0588235	0.0607426	0.968406
463	6	Abnormality of the large intestine	HP:0002250																	1	172	144	1	0.0588235	0.0168512	3.49077
464	7	Inflammation of the large intestine*	HP:0002037																	1	48	28	1	0.0588235	0.00470266	12.5086
465	8	Colitis*	HP:0002583																	1	25	22	1	0.0588235	0.0024493	24.0165
466	9	Acute colitis*	HP:0100282																	1	7	5	1	0.0588235	0.000685804	85.7731
467	10	Enterocolitis*	HP:0004387																	1	7	6	1	0.0588235	0.000685804	85.7731
468	3	Abnormality of digestive system physiology	HP:0025032										1	1		1	1			1	1707	1273	5	0.294118	0.167238	1.75868
469	4	Functional abnormality of the gastrointestinal tract*	HP:0012719													1				1	703	547	2	0.117647	0.0688743	1.70814
470	5	Gastrointestinal inflammation*	HP:0004386																	1	65	51	1	0.0588235	0.00636818	9.2371
471	6	Inflammation of the large intestine*	HP:0002037																	1	48	28	1	0.0588235	0.00470266	12.5086
472	7	Colitis*	HP:0002583																	1	25	22	1	0.0588235	0.0024493	24.0165
473	8	Acute colitis*	HP:0100282																	1	7	5	1	0.0588235	0.000685804	85.7731
474	9	Enterocolitis*	HP:0004387																	1	7	6	1	0.0588235	0.000685804	85.7731
475	5	Gastrointestinal hemorrhage*	HP:0002239													1					133	116	1	0.0588235	0.0130303	4.51437
476	6	Hematemesis*	HP:0002248													1					6	6	1	0.0588235	0.000587832	100.069
477	4	Abdominal symptom	HP:0011458										1	1		1	1			1	1256	995	5	0.294118	0.123053	2.39017
478	5	Abdominal pain	HP:0002027													1				1	228	183	2	0.117647	0.0223376	5.26677
479	5	Feeding difficulties	HP:0011968										1			1					521	529	2	0.117647	0.0510434	2.30484
480	6	Feeding difficulties in infancy	HP:0008872										1								236	311	1	0.0588235	0.0231214	2.54412
481	5	Nausea and vomiting	HP:0002017											1			1			1	354	307	3	0.176471	0.0346821	5.08824
482	6	Vomiting	HP:0002013											1			1			1	185	161	3	0.176471	0.0181248	9.73641
483	4	Functional abnormality of the gastrointestinal tract*	HP:0012719													1	1			1	703	547	3	0.176471	0.0688743	2.56221
484	5	Gastrointestinal inflammation*	HP:0004386																	1	65	51	1	0.0588235	0.00636818	9.2371
485	6	Inflammation of the large intestine*	HP:0002037																	1	48	28	1	0.0588235	0.00470266	12.5086
486	7	Colitis*	HP:0002583																	1	25	22	1	0.0588235	0.0024493	24.0165
487	8	Acute colitis*	HP:0100282																	1	7	5	1	0.0588235	0.000685804	85.7731
488	9	Enterocolitis*	HP:0004387																	1	7	6	1	0.0588235	0.000685804	85.7731
489	5	Abnormality of esophagus physiology*	HP:0025270													1	1				452	354	2	0.117647	0.0442833	2.65669
490	6	Gastroesophageal reflux*	HP:0002020													1	1				179	170	2	0.117647	0.017537	6.70851
491	6	Dysphagia*	HP:0002015														1				283	207	1	0.0588235	0.0277261	2.1216
492	7	Pseudobulbar paralysis*	HP:0007024														1				7	5	1	0.0588235	0.000685804	85.7731
493																								0
494	2	Abnormality of the genitourinary system	HP:0000119				1	1									1			1	2908	1672	4	0.235294	0.284903	0.825876
495	3	Abnormality of the urinary system	HP:0000079				1	1									1			1	1983	1229	4	0.235294	0.194278	1.21112
496	4	Abnormality of the upper urinary tract	HP:0010935																	1	1324	886	1	0.0588235	0.129715	0.453483
497	5	Abnormality of the kidney	HP:0000077																	1	1263	863	1	0.0588235	0.123739	0.475385
498	6	Abnormal renal morphology	HP:0012210																	1	948	670	1	0.0588235	0.0928774	0.633346
499	7	Nephrolithiasis	HP:0000787																	1	104	89	1	0.0588235	0.0101891	5.77319
500	8	Calcium nephrolithiasis	HP:0004724																	1	13	10	1	0.0588235	0.00127364	46.1855
501	9	Calcium oxalate nephrolithiasis	HP:0008672																	1	9	9	1	0.0588235	0.000881748	66.7124
502	4	Abnormality of the lower urinary tract	HP:0010936														1				626	456	1	0.0588235	0.0613305	0.959124
503	5	Abnormality of the bladder	HP:0000014														1				308	234	1	0.0588235	0.0301754	1.94939
504	6	Functional abnormality of the bladder	HP:0000009														1				263	210	1	0.0588235	0.0257666	2.28293
505	7	Urinary retention	HP:0000016														1				14	8	1	0.0588235	0.00137161	42.8866
506	7	Urinary urgency	HP:0000012														1				36	24	1	0.0588235	0.00352699	16.6781
507	7	Urinary incontinence*	HP:0000020														1				74	57	1	0.0588235	0.00724993	8.11367
508	4	Abnormality of the urinary system physiology	HP:0011277				1	1													927	700	2	0.117647	0.09082	1.29539
509	5	Abnormality of urine homeostasis*	HP:0003110				1	1													607	438	2	0.117647	0.059469	1.97829
510	6	Aciduria*	HP:0012072				1	1													210	156	2	0.117647	0.0205741	5.71821
511	7	Aminoaciduria*	HP:0003355				1	1													160	118	2	0.117647	0.0156755	7.50515
512	8	Prolinuria*	HP:0003080				1														5	6	1	0.0588235	0.00048986	120.082
513	8	Hyperglycinuria*	HP:0003108				1														11	13	1	0.0588235	0.00107769	54.5829
514	8	Hydroxyprolinuria*	HP:0003080					1													7	9	1	0.0588235	0.000685804	85.7731
515																								0
516	2	Abnormality of the cardiovascular system	HP:0001626													1					2966	1667	1	0.0588235	0.290585	0.202431
517	3	Abnormality of cardiovascular system physiology	HP:0011025													1					1153	775	1	0.0588235	0.112962	0.520739
518	4	Abnormality of blood circulation	HP:0011028													1					255	207	1	0.0588235	0.0249829	2.35456
519	5	Internal hemorrhage*	HP:0011029													1					237	191	1	0.0588235	0.0232194	2.53338
520	6	Gastrointestinal hemorrhage*	HP:0002239													1					133	116	1	0.0588235	0.0130303	4.51437
521	7	Hematemesis*	HP:0002248													1					6	6	1	0.0588235	0.000587832	100.069
522																								0
523	2	Abnormality of the immune system	HP:0002715			1														1	2065	1251	2	0.117647	0.202312	0.581513
524	3	Abnormality of immune system physiology	HP:0010978			1														1	1568	950	2	0.117647	0.15362	0.765831
525	4	Abnormal inflammatory response	HP:0012647			1														1	983	624	2	0.117647	0.0963065	1.22159
526	5	Increased inflammatory response	HP:0012649			1														1	983	624	2	0.117647	0.0963065	1.22159
527	6	Gastrointestinal inflammation*	HP:0004386																	1	65	51	1	0.0588235	0.00636818	9.2371
528	7	Inflammation of the large intestine*	HP:0002037																	1	48	28	1	0.0588235	0.00470266	12.5086
529	8	Colitis*	HP:0002583																	1	25	22	1	0.0588235	0.0024493	24.0165
530	9	Acute colitis*	HP:0100282																	1	7	5	1	0.0588235	0.000685804	85.7731
531	10	Enterocolitis*	HP:0004387																	1	7	6	1	0.0588235	0.000685804	85.7731
532	6	Inflammatory abnormality of the skin	HP:0011123			1															398	264	1	0.0588235	0.0389928	1.50857
533	7	Skin rash*	HP:0000988			1															100	76	1	0.0588235	0.0097972	6.00412
534																								0
535	2	Abnormality of the endocrine system	HP:0000818												1						1404	942	1	0.0588235	0.137553	0.427644
536	3	Abnormality of circulating hormone level	HP:0003117												1						334	293	1	0.0588235	0.0327226	1.79764
537	4	Abnormal insulin level	HP:0040214												1						72	125	1	0.0588235	0.00705398	8.33905
538	5	Abnormal circulating insulin level	HP:0040215												1						72	125	1	0.0588235	0.00705398	8.33905
539	6	Hyperinsulinemia*	HP:0000842												1						70	123	1	0.0588235	0.00685804	8.57731
540	7	Hyperinsulinemic hypoglycemia*	HP:0000825												1						26	17	1	0.0588235	0.00254727	23.0928
541																								0
542	2	Abnormality of blood and blood-forming tissues	HP:0001871																1		1590	944	1	0.0588235	0.155775	0.377617
543	3	Abnormality of erythrocytes	HP:0001877																1		601	395	1	0.0588235	0.0588812	0.999021
544	4	Anemia	HP:0001903																1		536	365	1	0.0588235	0.052513	1.12017
545	5	Anemia due to reduced life span of red cells	HP:0011895																1		141	90	1	0.0588235	0.013814	4.25824
546	6	Hemolytic anemia	HP:0001878																1		141	90	1	0.0588235	0.013814	4.25824
547																								0
548	2	Growth abnormality	HP:0001507					1	1	1	1			1		1	1				3073	1708	7	0.411765	0.301068	1.36768
549	3	Abnormality of body height	HP:0000002						1					1			1				1829	999	3	0.176471	0.179191	0.98482
550	4	Tall stature	HP:0000098						1												154	111	1	0.0588235	0.0150877	3.89878
551	4	Short stature*	HP:0004322														1				1700	919	1	0.0588235	0.166552	0.353183
552	3	Abnormality of body weight	HP:0004323							1	1					1					1243	1060	3	0.176471	0.121779	1.4491
553	4	Decreased body weight	HP:0004325							1	1			1		1					987	870	4	0.235294	0.0966983	2.43328
554	5	Failure to thrive	HP:0001508							1	1			1							647	637	3	0.176471	0.0633879	2.78398
555	3	Growth delay	HP:0001510					1									1				2248	1206	2	0.117647	0.220241	0.534174
556	4	Short stature*	HP:0004322														1				1700	919	1	0.0588235	0.166552	0.353183
557																								0
558	2	Constitutional symptom	HP:0025142														1				792	602	1	0.0588235	0.0775938	0.758096
559	3	Impairment of activities of daily living	HP:0031058														1				94	77	1	0.0588235	0.00920937	6.38736
560	4	Impaired continence	HP:0031064														1				94	77	1	0.0588235	0.00920937	6.38736
561	5	Urinary incontinence*	HP:0000020														1				74	57	1	0.0588235	0.00724993	8.11367
562
		*	duplicates
		1	specific subclass phenotypic abnormality
		1	superclass phenotypic abnormality

## Sheet: 3. removal common branches(1+2)
	Branch	Clinical features	HPO id	Disorders of glutamine and glutamate interconversion			Disorders of amino acid metabolism							Disorders of ammonia detoxicifation					Disorders of glutathione metabolism		PA prevalence within all Mendelian disorders (Associated diseases)	Associated genes	PA prevalence within enzymatic inborn errors of glutamate metabolism	PA prevalence rate within enzymatic inborn errors of glutamate metabolism	PA prevalence rate within all Mendelian disorders	Prevalence rate compared to Mendelian disorders
range				GLS↑	GLS↓	GS	P5CD	TAT	GABAT	BCAT2	ALT	GAD	PSAT	NAGS	GDH	GOT2	P5CS	OAT	GCLC	OPLAH
53	3	Abnormality of nervous system physiology	HP:0012638	1	1	1	1	1	1	1	1	1	1	1	1	1	1				4942	2474	14	0.823529	0.484178	1.70088
54	4	Pseudobulbar signs	HP:0002200														1				17	13	1	0.0588235	0.00166552	35.3183
55	5	Pseudobulbar paralysis*	HP:0007024														1				7	5	1	0.0588235	0.000685804	85.7731
56	4	Abnormality of movement	HP:0100022														1				1554	1069	1	0.0588235	0.152248	0.386365
57	5	Involuntary movements	HP:0004305														1				723	558	1	0.0588235	0.0708337	0.830445
58	6	Tremor	HP:0001337														1				326	300	1	0.0588235	0.0319389	1.84175
59	5	Gait disturbance	HP:0001288														1				698	536	1	0.0588235	0.0683844	0.860189
60	4	Behavioral abnormality	HP:0000708	1							1			1							1249	965	3	0.176471	0.122367	1.44214
61	5	Restlessness	HP:0000711	1																	44	76	1	0.0588235	0.00431077	13.6457
62	6	Agitation	HP:0000713	1																	32	65	1	0.0588235	0.0031351	18.7629
65	7	Self-injurious behavior	HP:0100716	1																	68	49	1	0.0588235	0.00666209	8.82958
66	5	Drooling*	HP:0002307								1										37	29	1	0.0588235	0.00362496	16.2273
67	5	Abnormal emotion/affect behavior	HP:0100851	1										1							308	246	2	0.117647	0.0301754	3.89878
68	6	Abnormal aggressive, impulsive or violent behavior	HP:0006919	1										1							181	146	2	0.117647	0.0177329	6.63438
69	7	Aggressive behavior	HP:0000718											1							135	121	1	0.0588235	0.0132262	4.44749
70	4	Abnormality of higher mental function	HP:0011446	1	1				1		1			1	1		1				1346	1024	7	0.411765	0.13187	3.1225
71	5	Cognitive impairment	HP:0100543											1							541	440	1	0.0588235	0.0530028	1.10982
72	5	Neurological speech impairment	HP:0002167	1	1						1						1				767	635	4	0.235294	0.0751445	3.13122
73	6	Dysphonia*	HP:0001618														1				56	37	1	0.0588235	0.00548643	10.7216
74	7	Pseudobulbar paralysis*	HP:0007024														1				7	5	1	0.0588235	0.000685804	85.7731
75	6	Dysarthria	HP:0001260		1						1						1				403	359	3	0.176471	0.0394827	4.46957
76	7	Pseudobulbar paralysis*	HP:0007024														1				7	5	1	0.0588235	0.000685804	85.7731
77	6	Absent speech*	HP:0001344	1							1										94	77	2	0.117647	0.00920937	12.7747
78	5	Reduced consciousness/confusion	HP:0004372						1					1	1						249	234	3	0.176471	0.024395	7.23388
79	6	Confusion	HP:0001289											1							40	42	1	0.0588235	0.00391888	15.0103
80	6	Coma	HP:0001259											1	1						94	89	2	0.117647	0.00920937	12.7747
81	7	Hypoglycemic coma	HP:0001325												1						10	12	1	0.0588235	0.00097972	60.0412
82	6	Lethargy	HP:0001254						1					1							123	103	2	0.117647	0.0120506	9.76279
83	4	Encephalopathy	HP:0001298								1										161	170	1	0.0588235	0.0157735	3.72927
84	4	Abnormality of central motor function	HP:0011442			1			1		1	1	1				1				1741	1294	6	0.352941	0.170569	2.0692
85	5	Abnormality of coordination	HP:0011443		1																841	657	1	0.0588235	0.0823944	0.713926
86	6	Ataxia*	HP:001251		1																777	602	1	0.0588235	0.0761242	0.772731
87	7	Truncal ataxia*	HP:0007014		1																42	30	1	0.0588235	0.00411482	14.2955
88	5	Paralysis	HP:0007024														1				7	5	1	0.0588235	0.000685804	85.7731
89	6	Pseudobulbar paralysis*	HP:0007024														1				7	5	1	0.0588235	0.000685804	85.7731
90	5	Upper motor neuron dysfunction	HP:0002493			1			1		1	1	1				1				1110	944	6	0.352941	0.108749	3.24547
91	6	Abnormal pyramidal signs	HP:0007256														1				278	236	1	0.0588235	0.0272362	2.15975
92	7	Babinski sign	HP:0003487									1					1				192	157	2	0.117647	0.0188106	6.25429
93	6	Dysfunction of lateral corticospinal tracts	HP:0007299														1				4	2	1	0.0588235	0.000391888	150.103
94	6	Hypertonia*	HP:0001276										1								799	607	1	0.0588235	0.0782796	0.751454
95	6	Hyperreflexia	HP:0001347			1			1		1	1					1				436	502	5	0.294118	0.0427158	6.88546
96	6	Weakness due to upper motor neuron dysfunction	HP:0010549														1				332	300	1	0.0588235	0.0325267	1.80847
97	7	Tetraplegia/tetraparesis	HP:0030182														1				50	33	1	0.0588235	0.0048986	12.0082
98	8	Tetraplegia	HP:0002445														1				32	20	1	0.0588235	0.0031351	18.7629
99	7	Paraplegia/paraparesis	HP:0010551														1				167	122	1	0.0588235	0.0163613	3.59528
100	8	Paraplegia	HP:0010550														1				136	96	1	0.0588235	0.0133242	4.41479
101	9	Spastic paraplegia*	HP:0001258														1				123	71	1	0.0588235	0.0120506	4.8814
102	4	Abnormal myelination	HP:0012447			1			1												277	248	2	0.117647	0.0271382	4.3351
103	5	Abnormal CNS myelination*	HP:0011400		1	1			1												128	131	3	0.117647	0.0125404	9.38143
104	6	Leukodystrophy	HP:0002415						1												41	52	1	0.0588235	0.00401685	14.6442
105	6	CNS hypomyelination*	HP:0003429			1															34	34	1	0.0588235	0.00333105	17.6592
106	4	Neurodevelopmental abnormality	HP:0012759	1	1	1	1	1	1	1	1	1	1		1	1	1				3093	1801	13	0.764706	0.303027	2.52355
107	5	Specific learning disability	HP:0001328														1				125	144	1	0.0588235	0.0122465	4.80329
108	5	Neurodevelopmental delay	HP:0012758	1	1	1			1		1	1	1			1	1				1858	1310	9	0.529412	0.182032	2.90835
109	6	Delayed speech and language development	HP:0000750	1							1										426	291	2	0.117647	0.0417361	2.81883
110	7	Absent speech*	HP:0001344	1							1										94	77	2	0.117647	0.00920937	12.7747
111	6	Global developmental delay	HP:0001263	1	1	1			1		1	1	1			1	1				1463	1123	9	0.529412	0.143333	3.69358
112	7	Severe global developmental delay	HP:0011344		1	1															78	66	2	0.117647	0.00764181	15.3952
113	5	Intellectual disability	HP:0001249				1	1		1	1				1		1				2193	1290	6	0.352941	0.214853	1.64271
114	4	Seizures	HP:0001250		1	1	1		1	1	1	1	1	1	1	1					1715	1174	11	0.647059	0.168022	3.85104
115	5	Febrile seizures	HP:0002373													1					44	28	1	0.0588235	0.00431077	13.6457
116	5	Symptomatic seizures	HP:0011145		1	1									1						28	20	3	0.176471	0.00274322	64.3298
117	6	Hypoglycemic seizures*	HP:0002173												1						15	12	1	0.0588235	0.00146958	40.0275
118	5	Generalized seizures	HP:0002197								1										194	136	1	0.0588235	0.0190066	3.09491
119	6	Generalized tonic-clonic seizures	HP:0002069								1										104	91	1	0.0588235	0.0101891	5.77319
120	5	Status epilepticus	HP:0002133		1	1															57	55	2	0.117647	0.0055844	21.0671
121	5	Abnormality of movement	HP:0100022									1									2251	1438	1	0.0588235	0.220535	0.266731
122	6	Cerebral palsy	HP:0100021									1									40	29	1	0.0588235	0.00391888	15.0103
124	3	Abnormality of nervous system morphology	HP:0012639	1	1	1			1		1	1	1			1	1		1		3746	2033	10	0.588235	0.367003	1.60281
125	4	Abnormal peripheral nervous system morphology	HP:0000759		1												1		1		973	635	3	0.176471	0.0953267	1.85122
126	5	Peripheral neuropathy	HP:0009830														1		1		598	420	2	0.117647	0.0585872	2.00807
127	6	Polyneuropathy	HP:0001271																1		46	40	1	0.0588235	0.00450671	13.0524
128	6	Sensory impairment	HP:0003474														1				254	165	1	0.0588235	0.0248849	2.36383
129	7	Impaired vibratory sensation	HP:0002495														1				55	35	1	0.0588235	0.00538846	10.9166
130	4	Abnormal peripheral nervous system morphology	HP:0000759														1				973	635	1	0.0588235	0.0953267	0.617073
131	5	Peripheral neuropathy	HP:0009830														1				598	420	1	0.0588235	0.0585872	1.00403
132	6	Motor polyneuropathy	HP:0007178														1				11	8	1	0.0588235	0.00107769	54.5829
133	4	Morphological abnormality of the central nervous system	HP:0002011	1	1	1			1		1	1	1			1	1		1		3273	1872	10	0.588235	0.320662	1.83444
134	5	Abnormality of the spinal cord	HP:0002143																1		258	210	1	0.0588235	0.0252768	2.32718
135	6	Abnormality of the spinocerebellar tracts	HP:0003133																1		13	6	1	0.0588235	0.00127364	46.1855
136	7	Spinocerebellar tract degeneration	HP:0002503																1		10	6	1	0.0588235	0.00097972	60.0412
137	8	Late-onset spinocerebellar degeneration	HP:0006904																1		1	1	1	0.0588235	9.7972e-05	600.412
138	5	Aplasia/Hypoplasia involving the central nervous system	HP:0002977			1			1		1	1	1			1	1				1712	1061	7	0.411765	0.167728	2.45495
139	6	Cerebral atrophy*	HP:0002059													1					376	348	1	0.0588235	0.0368375	1.59684
140	7	Generalized cerebral atrophy/hypoplasia*	HP:0007058													1					3	3	1	0.0588235	0.000293916	200.137
141	6	Aplasia/Hypoplasia of the cerebellum*	HP:0007360						1												249	235	1	0.0588235	0.024395	2.41129
142	7	Cerebellar hypoplasia*	HP:0001321						1												187	146	1	0.0588235	0.0183208	3.21076
143	6	Aplasia/Hypoplasia of the cerebrum	HP:0007364		1	1			1		1	1	1			1	1				1436	897	8	0.470588	0.140688	3.34491
144	7	Microcephaly*	HP:0000252								1	1	1			1	1				1145	736	5	0.294118	0.112178	2.62189
145	8	Postnatal microcephaly*	HP:0005484								1		1								58	51	2	0.117647	0.00568237	20.7039
146	7	Aplasia/Hypoplasia of the corpus callosum*	HP:0007370			1			1		1										524	400	3	0.176471	0.0513373	3.43747
147	8	Hypoplasia of the corpus callosum*	HP:0002079			1					1										242	206	2	0.117647	0.0237092	4.96208
148	8	Agenesis of corpus callosum	HP:0001274						1												234	187	1	0.0588235	0.0229254	2.56586
149	5	Abnormal CNS myelination*	HP:0011400		1	1															128	131	2	0.117647	0.0125404	9.38143
150	6	CNS hypomyelination*	HP:0003429		1	1															34	34	2	0.117647	0.00333105	35.3183
151	5	Brain atrophy*	HP:0012444			1															426	378	1	0.0588235	0.0417361	1.40942
152	5	Central nervous system cyst	HP:0030724			1			1												142	125	2	0.117647	0.013912	8.4565
153	6	Intracranial cystic lesion	HP:0010576			1			1												142	125	2	0.117647	0.013912	8.4565
154	7	Posterior fossa cyst*	HP:0007291						1												12	11	1	0.0588235	0.00117566	50.0343
155	7	Subependymal cysts*	HP:0002416			1															5	5	1	0.0588235	0.00048986	120.082
156	7	Periventricular cysts*	HP:0007109			1															6	6	1	0.0588235	0.000587832	100.069
157	5	Abnormality of brain morphology	HP:0012443	1	1	1			1		1		1			1	1				2956	1724	8	0.470588	0.289605	1.62493
158	6	Abnormality of hindbrain morphology	HP:0011282		1				1				1				1				1228	886	4	0.235294	0.12031	1.95574
159	7	Abnormality of the metencephalon	HP:0011283		1				1				1				1				1228	886	4	0.235294	0.12031	1.95574
160	8	Abnormality of the cerebellum	HP:0001317		1				1				1				1				1224	884	4	0.235294	0.119918	1.96213
161	9	Ataxia*	HP:001251		1																777	602	1	0.0588235	0.0761242	0.772731
162	10	Truncal ataxia*	HP:0007014		1																42	30	1	0.0588235	0.00411482	14.2955
163	9	Cerebellar malformation	HP:0002438		1								1								269	219	2	0.117647	0.0263545	4.46403
164	10	Abnormality of the cerebellar vermis	HP:0002334		1								1								196	178	2	0.117647	0.0192025	6.12665
165	11	Aplasia/Hypoplasia of the cerebellar vermis	HP:0006817										1								176	163	1	0.0588235	0.0172431	3.41143
166	12	Cerebellar vermis hypoplasia	HP:0001320										1								157	141	1	0.0588235	0.0153816	3.82428
167	9	Aplasia/Hypoplasia of the cerebellum*	HP:0007360						1												249	235	1	0.0588235	0.024395	2.41129
168	10	Cerebellar hypoplasia*	HP:0001321						1												187	146	1	0.0588235	0.0183208	3.21076
169	6	Abnormality of the cerebral ventricles	HP:0002118			1										1					680	516	2	0.117647	0.0666209	1.76592
170	7	Subependymal cysts*	HP:0002416			1															5	5	1	0.0588235	0.00048986	120.082
171	7	Ventriculomegaly	HP:0002119			1										1					407	381	2	0.117647	0.0398746	2.95043
172	6	Brain very small	HP:0001322			1										1					429	379	2	0.117647	0.04203	2.79912
173	7	Brain atrophy*	HP:0012444			1										1					426	378	2	0.117647	0.0417361	2.81883
174	8	Atrophy/Degeneration affecting the cerebrum*	HP:0007369		1											1					391	355	2	0.117647	0.038307	3.07116
175	9	Cerebral atrophy*	HP:0002059													1					376	348	1	0.0588235	0.0368375	1.59684
176	10	Generalized cerebral atrophy/hypoplasia*	HP:0007058													1					3	3	1	0.0588235	0.000293916	200.137
177	6	Atrophy/Degeneration affecting the central nervous system	HP:0007367	1		1					1					1					1910	1198	4	0.235294	0.187126	1.25741
178	7	Abnormality of the cerebrum	HP:0002060	1		1					1					1					1893	1177	4	0.235294	0.185461	1.2687
179	8	Abnormality of the cerebral cortex	HP:0002538		1																212	203	1	0.0588235	0.0207701	2.83213
180	9	Abnormal cortical gyration	HP:0002536		1																193	193	1	0.0588235	0.0189086	3.11094
181	10	Cortical gyral simplification	HP:0009879		1																35	33	1	0.0588235	0.00342902	17.1546
182	8	Cerebral atrophy*	HP:0002059													1					376	348	1	0.0588235	0.0368375	1.59684
183	9	Generalized cerebral atrophy/hypoplasia*	HP:0007058													1					3	3	1	0.0588235	0.000293916	200.137
184	8	Encephalomalacia	HP:0040197													1					1	0	1	0.0588235	9.7972e-05	600.412
185	8	Aplasia/Hypoplasia of the cerebrum*	HP:0007364			1					1										1436	897	2	0.117647	0.140688	0.836228
186	9	Aplasia/Hypoplasia of the corpus callosum*	HP:0007370			1					1										524	400	2	0.117647	0.0513373	2.29165
187	10	Hypoplasia of the corpus callosum*	HP:0002079			1					1										242	206	2	0.117647	0.0237092	4.96208
188	8	Leukoencephalopathy	HP:0002352			1										1					74	78	2	0.117647	0.00724993	16.2273
189	9	Abnormality of the periventricular white matter*	HP:0002518			1										1					35	37	2	0.117647	0.00342902	34.3092
190	10	Periventricular cysts*	HP:0007109			1										1					6	6	2	0.117647	0.000587832	200.137
191	8	Abnormality of the cerebral subcortex	HP:0010993	1		1					1					1					692	510	4	0.235294	0.0677966	3.47059
192	9	Abnormality of the cerebral white matter	HP:0002500	1		1					1					1					634	474	4	0.235294	0.0621142	3.78809
193	10	Abnormality of the periventricular white matter*	HP:0002518			1										1					35	37	2	0.117647	0.00342902	34.3092
194	11	Periventricular cysts*	HP:0007109			1										1					6	6	2	0.117647	0.000587832	200.137
195	10	Abnormality of the corpus callosum	HP:0001273			1					1										558	416	2	0.117647	0.0546684	2.15201
196	11	Aplasia/Hypoplasia of the corpus callosum*	HP:0007370			1					1										524	400	2	0.117647	0.0513373	2.29165
197	12	Hypoplasia of the corpus callosum*	HP:0002079			1					1										242	206	2	0.117647	0.0237092	4.96208
200	3	Abnormality of skeletal muscles	HP:0040290		1												1				646	509	2	0.117647	0.0632899	1.85886
201	4	Skeletal muscle atrophy*	HP:0003202														1				497	403	1	0.0588235	0.0486921	1.20807
202	5	Generalized amyotrophy*	HP:0003700														1				33	38	1	0.0588235	0.00323308	18.1943
203	3	Abnormality of muscle physiology	HP:0011804	1		1			1		1	1	1			1	1				2609	1633	8	0.470588	0.255609	1.84105
204	4	Abnormal muscle tone	HP:0003808	1	1	1			1		1	1	1			1					1945	1368	8	0.470588	0.190556	2.46956
205	5	Hypertonia*	HP:0001276									1	1			1	1				799	607	4	0.235294	0.0782796	3.00582
206	6	Spasticity	HP:0001257									1				1	1				33	24	3	0.176471	0.00323308	54.5829
207	7	Spastic diplegia	HP:0001264									1									645	490	1	0.0588235	0.0631919	0.930871
208	7	Lower limb spasticity	HP:0002061													1	1				167	101	2	0.117647	0.0163613	7.19056
209	8	Spastic tetraplegia	HP:0002510													1					65	55	1	0.0588235	0.00636818	9.2371
210	8	Spastic paraplegia*	HP:0001258														1				123	71	1	0.0588235	0.0120506	4.8814
211	5	Muscular hypotonia	HP:0001252	1	1	1			1		1					1					1464	1123	6	0.352941	0.143431	2.4607
212	6	Muscular hypotonia of the trunk	HP:0008936	1												1					91	91	2	0.117647	0.00891545	13.1959
213	7	Infantile axial hypotonia*	HP:0009062	1												1					2	2	2	0.117647	0.000195944	600.412
214	6	Infantile muscular hypotonia	HP:0008947		1											1					21	18	2	0.117647	0.00205741	57.1821
215	7	Infantile axial hypotonia*	HP:0009062													1					2	2	1	0.0588235	0.000195944	300.206
216	6	Severe muscular hypotonia	HP:0006829						1												43	53	1	0.0588235	0.0042128	13.9631
217	6	Generalized hypotonia	HP:0001290		1	1					1					1					736	660	4	0.235294	0.0721074	3.26311
218	3	Abnormality of muscle morphology	HP:0011805			1						1					1		1		1533	1024	4	0.235294	0.150191	1.56663
219	4	Myopathy	HP:0003198																1		211	197	1	0.0588235	0.0206721	2.84555
220	4	Flexion contracture*	HP:0001371			1						1									756	492	2	0.117647	0.0740668	1.58839
221	4	Abnormality of muscle size	HP:0030236														1				661	517	1	0.0588235	0.0647595	0.908339
222	5	Skeletal muscle atrophy*	HP:0003202														1				497	403	1	0.0588235	0.0486921	1.20807
223	6	Generalized amyotrophy*	HP:0003700														1				33	38	1	0.0588235	0.00323308	18.1943
224	3	Abnormality of muscle physiology	HP:0011804														1	1			2609	1633	2	0.117647	0.255609	0.460262
225	4	EMG abnormality	HP:0003457														1	1			164	158	2	0.117647	0.0160674	7.32209
226	4	Muscle weakness	HP:0001324														1	1			887	619	2	0.117647	0.0869011	1.3538
227	5	Proximal muscle weakness	HP:0003701															1			158	121	1	0.0588235	0.0154796	3.80007
228	5	Limb muscle weakness*	HP:0003690														1				175	116	1	0.0588235	0.0171451	3.43092
229	6	Foot dorsiflexor weakness*	HP:0009027														1				55	42	1	0.0588235	0.00538846	10.9166
230	6	Lower limb muscle weakness*	HP:0007340														1				67	49	1	0.0588235	0.00656412	8.96137
231	3	Abnormality of the musculature of the limbs*	HP:0009127		1											1	1				343	221	3	0.176471	0.0336044	5.25141
232	4	Limb hypertonia*	HP:0002509		1											1					20	19	2	0.117647	0.00195944	60.0412
233	5	Lower limb hypertonia*	HP:0006895		1											1					4	4	2	0.117647	0.000391888	300.206
234	4	Limb muscle weakness*	HP:0003690														1				175	116	1	0.0588235	0.0171451	3.43092
235	5	Lower limb muscle weakness*	HP:0007340														1				67	49	1	0.0588235	0.00656412	8.96137
236	6	Foot dorsiflexor weakness*	HP:0009027														1				55	42	1	0.0588235	0.00538846	10.9166
237	4	Abnormality of the musculature of the lower limbs*	HP:0001437														1				125	83	1	0.0588235	0.0122465	4.80329
238	5	Abnormality of the foot musculature*	HP:0001436														1				57	44	1	0.0588235	0.0055844	10.5335
239	6	Foot dorsiflexor weakness*	HP:0009027														1				55	42	1	0.0588235	0.00538846	10.9166
242	3	Abnormality of limb bone	HP:0040068									1					1				2503	1025	2	0.117647	0.245224	0.479754
243	4	Abnormality of limb bone morphology*	HP:0002813														1				2452	1003	1	0.0588235	0.240227	0.244866
244	5	Aplasia/hypoplasia involving bones of the extremities*	HP:0045060														1				989	423	1	0.0588235	0.0968943	0.60709
245	6	Aplasia/hypoplasia involving bones of the upper limbs*	HP:0006496														1				808	359	1	0.0588235	0.0791614	0.743084
246	7	Aplasia/hypoplasia involving bones of the hand*	HP:0005927														1				698	329	1	0.0588235	0.0683844	0.860189
247	8	Aplasia/Hypoplasia involving the carpal bones*	HP:0006502														1				23	14	1	0.0588235	0.00225336	26.1049
248	9	Carpal bone hypoplasia*	HP:0001498														1				16	10	1	0.0588235	0.00156755	37.5257
249	3	Abnormality of skeletal morphology	HP:0011842	1		1			1			1				1	1				4764	2049	6	0.352941	0.466739	0.756186
250	4	Abnormal appendicular skeleton morphology	HP:0011844														1				2655	1084	1	0.0588235	0.260116	0.226144
251	5	Abnormality of limb bone morphology*	HP:0002813														1				2452	1003	1	0.0588235	0.240227	0.244866
252	6	Aplasia/hypoplasia involving bones of the extremities*	HP:0045060														1				989	423	1	0.0588235	0.0968943	0.60709
253	7	Aplasia/hypoplasia involving bones of the upper limbs*	HP:0006496														1				808	359	1	0.0588235	0.0791614	0.743084
254	8	Aplasia/hypoplasia involving bones of the hand*	HP:0005927														1				698	329	1	0.0588235	0.0683844	0.860189
255	9	Aplasia/Hypoplasia involving the carpal bones*	HP:0006502														1				23	14	1	0.0588235	0.00225336	26.1049
256	10	Carpal bone hypoplasia*	HP:0001498														1				16	10	1	0.0588235	0.00156755	37.5257
257	4	Abnormal joint morphology	HP:0001367			1						1					1				2057	999	3	0.176471	0.201528	0.875661
258	5	Abnormality of upper limb joint*	HP:0009810														1				720	355	1	0.0588235	0.0705398	0.833905
259	6	Abnormality of the wrist*	HP:0003019														1				204	97	1	0.0588235	0.0199863	2.94319
260	7	Abnormality of the carpal bones*	HP:0001191														1				140	65	1	0.0588235	0.0137161	4.28866
261	8	Aplasia/Hypoplasia involving the carpal bones*	HP:0006502														1				23	14	1	0.0588235	0.00225336	26.1049
262	9	Carpal bone hypoplasia*	HP:0001498														1				16	10	1	0.0588235	0.00156755	37.5257
263	5	Abnormality of joint mobility	HP:0011729			1						1									1502	795	2	0.117647	0.147154	0.799483
264	6	Flexion contracture*	HP:0001371			1						1									756	492	2	0.117647	0.0740668	1.58839
265	4	Abnormal tendon morphology	HP:0100261			1															774	507	1	0.0588235	0.0758303	0.775726
266	5	Flexion contracture*	HP:0001371			1						1									756	492	2	0.117647	0.0740668	1.58839
267	4	Aplasia/hypoplasia involving the skeleto	HP:0009115			1															1723	753	1	0.0588235	0.168806	0.348469
268	5	Aplasia/hypoplasia of the extremities*	HP:0009815			1															1134	452	1	0.0588235	0.1111	0.529464
269	6	Limb undergrowth*	HP:0009826			1															398	175	1	0.0588235	0.0389928	1.50857
270	7	Micromelia*	HP:0002983			1															154	92	1	0.0588235	0.0150877	3.89878
271	4	Abnormal axial skeleton morphology	HP:0009121	1					1			1				1					3616	1706	4	0.235294	0.354267	0.664172
272	5	Abnormality of the vertebral column	HP:0000925	1								1				1					1725	922	3	0.176471	0.169002	1.04419
273	6	Abnormality of the curvature of the vertebral column	HP:0010674	1								1				1					1135	705	3	0.176471	0.111198	1.58699
274	7	Scoliosis	HP:0002650	1								1				1					979	649	3	0.176471	0.0959146	1.83987
275	8	Kyphoscoliosis	HP:0002751	1																	141	94	1	0.0588235	0.013814	4.25824
276	8	Thoracolumbar scoliosis	HP:0002944													1					16	31	1	0.0588235	0.00156755	37.5257
277	5	Abnormality of the skull*	HP:0000929						1												2801	1454	1	0.0588235	0.27442	0.214356
278	6	Abnormality of the skull base*	HP:0002693						1												140	120	1	0.0588235	0.0137161	4.28866
279	7	Abnormality of the posterior cranial fossa*	HP:0000932						1												126	111	1	0.0588235	0.0123445	4.76517
280	8	Posterior fossa cyst*	HP:0007291						1												12	11	1	0.0588235	0.00117566	50.0343
283	3	Flexion contracture*	HP:0001371			1						1				1	1				756	492	4	0.235294	0.0740668	3.17678
284	3	Hernia	HP:0100790													1	1				574	351	2	0.117647	0.0562359	2.09203
285	4	Hiatus hernia*	HP:0002036													1	1				28	23	2	0.117647	0.00274322	42.8866
288	3	Abnormality of the skin	HP:0000951	1		1		1													2846	1454	3	0.176471	0.278828	0.632901
289	4	Abnormality of skin physiology	HP:0011122	1		1															478	311	2	0.117647	0.0468306	2.51218
290	5	Inflammatory abnormality of the skin	HP:0011123	1		1															398	264	2	0.117647	0.0389928	3.01714
291	6	Erythema nodosum	HP:0012219			1															5	5	1	0.0588235	0.00048986	120.082
294	3	Aplasia/hypoplasia of the extremities*	HP:0009815			1															1134	452	1	0.0588235	0.1111	0.529464
295	4	Limb undergrowth*	HP:0009826			1															398	175	1	0.0588235	0.0389928	1.50857
296	5	Micromelia*	HP:0002983			1															154	92	1	0.0588235	0.0150877	3.89878
297	3	Abnormality of the musculature of the limbs*	HP:0009127														1				343	221	1	0.0588235	0.0336044	1.75047
298	4	Limb muscle weakness*	HP:0003690														1				175	116	1	0.0588235	0.0171451	3.43092
299	5	Lower limb muscle weakness*	HP:0007340														1				67	49	1	0.0588235	0.00656412	8.96137
300	5	Foot dorsiflexor weakness*	HP:0009027														1				55	42	1	0.0588235	0.00538846	10.9166
301	4	Abnormality of the musculature of the lower limbs*	HP:0001437														1				125	83	1	0.0588235	0.0122465	4.80329
302	6	Foot dorsiflexor weakness*	HP:0009027														1				55	42	1	0.0588235	0.00538846	10.9166
303	3	Abnormality of limb bone*	HP:0040068														1				2503	1025	1	0.0588235	0.245224	0.239877
304	4	Abnormality of limb bone morphology*	HP:0002813														1				2452	1003	1	0.0588235	0.240227	0.244866
305	5	Aplasia/hypoplasia involving bones of the extremities*	HP:0045060														1				989	423	1	0.0588235	0.0968943	0.60709
306	6	Aplasia/hypoplasia involving bones of the upper limbs*	HP:0006496														1				808	359	1	0.0588235	0.0791614	0.743084
307	7	Aplasia/hypoplasia involving bones of the hand*	HP:0005927														1				698	329	1	0.0588235	0.0683844	0.860189
308	8	Aplasia/Hypoplasia involving the carpal bones*	HP:0006502														1				23	14	1	0.0588235	0.00225336	26.1049
309	9	Carpal bone hypoplasia*	HP:0001498														1				16	10	1	0.0588235	0.00156755	37.5257
310	3	Abnormality of the upper limb	HP:0002817														1				2236	1007	1	0.0588235	0.219065	0.26852
311	4	Abnormality of the hand	HP:0001155														1				2008	929	1	0.0588235	0.196728	0.29901
312	5	Aplasia/hypoplasia involving bones of the hand*	HP:0005927														1				698	329	1	0.0588235	0.0683844	0.860189
313	6	Aplasia/Hypoplasia involving the carpal bones*	HP:0006502														1				23	14	1	0.0588235	0.00225336	26.1049
314	7	Carpal bone hypoplasia*	HP:0001498														1				16	10	1	0.0588235	0.00156755	37.5257
315	5	Abnormality of the carpal bones*	HP:0001191														1				140	65	1	0.0588235	0.0137161	4.28866
316	6	Aplasia/Hypoplasia involving the carpal bones*	HP:0006502														1				23	14	1	0.0588235	0.00225336	26.1049
317	7	Carpal bone hypoplasia*	HP:0001498														1				16	10	1	0.0588235	0.00156755	37.5257
318	4	Abnormality of upper limb joint*	HP:0009810														1				720	355	1	0.0588235	0.0705398	0.833905
319	5	Abnormality of the wrist*	HP:0003019														1				204	97	1	0.0588235	0.0199863	2.94319
320	6	Abnormality of the carpal bones*	HP:0001191														1				140	65	1	0.0588235	0.0137161	4.28866
321	7	Aplasia/Hypoplasia involving the carpal bones*	HP:0006502														1				23	14	1	0.0588235	0.00225336	26.1049
322	8	Carpal bone hypoplasia*	HP:0001498														1				16	10	1	0.0588235	0.00156755	37.5257
323	3	Abnormality of the lower limb	HP:0002814														1				2158	1039	1	0.0588235	0.211424	0.278226
324	4	Abnormality of the musculature of the lower limbs*	HP:0001437														1				125	83	1	0.0588235	0.0122465	4.80329
325	5	Abnormality of the foot musculature*	HP:0001436														1				57	44	1	0.0588235	0.0055844	10.5335
326	6	Foot dorsiflexor weakness*	HP:0009027														1				55	42	1	0.0588235	0.00538846	10.9166
327	4	Abnormality of the foot	HP:0001760														1				1561	862	1	0.0588235	0.152934	0.384633
328	5	Pes cavus	HP:0001761														1				221	171	1	0.0588235	0.0216518	2.7168
331	3	Abnormality of the head	HP:0000234			1			1		1	1	1				1				4671	2160	6	0.352941	0.457627	0.771242
332	4	Abnormality of the face	HP:0000271			1			1		1						1				4150	1954	4	0.235294	0.406584	0.57871
333	5	Abnormal facial shape	HP:0001999														1				1026	625	1	0.0588235	0.100519	0.585197
334	5	Abnormality of the mouth	HP:0000153								1										2728	1417	1	0.0588235	0.267268	0.220092
335	6	Abnormality of the oral cavity	HP:0000163								1										2247	1213	1	0.0588235	0.220143	0.267206
336	7	Abnormality of salivation	HP:0100755								1										86	87	1	0.0588235	0.00842559	6.98153
337	8	Excessive salivation	HP:0003781								1										47	35	1	0.0588235	0.00460468	12.7747
338	9	Drooling*	HP:0002307								1										37	29	1	0.0588235	0.00362496	16.2273
339	5	Abnormality of the orbital region	HP:0000315						1												2335	1220	1	0.0588235	0.228765	0.257136
340	6	Abnormal morphology of the ocular adnexa	HP:0030669						1												1707	949	1	0.0588235	0.167238	0.351735
341	7	Abnormality of the eyelid	HP:0000492						1												1434	561	1	0.0588235	0.140492	0.418697
342	8	Abnormality of the palpebral fissures	HP:0008050						1												820	481	1	0.0588235	0.080337	0.732209
343	9	Slanting of the palpebral fissure	HP:0200006						1												632	400	1	0.0588235	0.0619183	0.950019
344	10	Downslanted palpebral fissures	HP:0000494						1												438	275	1	0.0588235	0.0429117	1.3708
345	5	Abnormality of the nose	HP:0000366			1															1882	1109	1	0.0588235	0.184383	0.319029
346	6	Abnormality of the nasal bridge	HP:0000422			1															937	657	1	0.0588235	0.0917997	0.640781
347	7	Depressed nasal bridge	HP:0005280			1															467	307	1	0.0588235	0.0457529	1.28568
348	7	Wide nasal bridge	HP:0000431			1															414	352	1	0.0588235	0.0405604	1.45027
349	4	Abnormality of the skull*	HP:0000929						1		1	1	1								2801	1454	4	0.235294	0.27442	0.857425
350	5	Abnormality of skull size	HP:0000240								1	1	1				1				1506	948	4	0.235294	0.147546	1.59472
351	6	Decreased head circumference	HP:0040195								1	1	1				1				1146	736	4	0.235294	0.112276	2.09568
352	7	Microcephaly*	HP:0000252								1	1	1				1				1145	736	4	0.235294	0.112178	2.09751
353	8	Postnatal microcephaly*	HP:0005484								1		1								58	51	2	0.117647	0.00568237	20.7039
354	5	Abnormality of the skull base*	HP:0002693						1												140	120	1	0.0588235	0.0137161	4.28866
355	6	Abnormality of the posterior cranial fossa*	HP:0000932						1												126	111	1	0.0588235	0.0123445	4.76517
356	7	Posterior fossa cyst*	HP:0007291						1												12	11	1	0.0588235	0.00117566	50.0343
357	5	Abnormality of facial skeleton	HP:0011821						1												1441	780	1	0.0588235	0.141178	0.416663
358	6	Abnormal jaw morphology	HP:0030791						1												1168	654	1	0.0588235	0.114431	0.514051
359	7	Abnormality of the mandible	HP:0000277						1												1101	623	1	0.0588235	0.107867	0.545333
360	8	Retrognathia	HP:0000278						1												201	155	1	0.0588235	0.0196924	2.98712
363	3	Abnormal eye physiology	HP:0012373													1	1	1			2731	1624	3	0.176471	0.267561	0.659552
364	4	Abnormality of refraction	HP:0000539															1			509	369	1	0.0588235	0.0498677	1.17959
365	5	Myopia	HP:0000545															1			376	257	1	0.0588235	0.0368375	1.59684
366	4	Abnormality of eye movement	HP:0000496													1	1				1438	1086	2	0.117647	0.140884	0.835065
367	5	Abnormal involuntary eye movements	HP:0012547													1	1				743	694	2	0.117647	0.0727932	1.61618
368	6	Nystagmus	HP:0000639													1	1				736	692	2	0.117647	0.0721074	1.63155
369	4	Abnormality of vision	HP:0000504															1			1061	797	1	0.0588235	0.103948	0.565892
370	5	Nyctalopia	HP:0000662															1			139	173	1	0.0588235	0.0136181	4.31951
371	5	Visual impairment	HP:0000505															1			539	557	1	0.0588235	0.0528069	1.11394
372	6	Blindness	HP:0012047															1			6	5	1	0.0588235	0.000587832	100.069
373	3	Abnormal eye morphology	HP:0012372	1	1			1		1							1	1			3162	1646	6	0.352941	0.309787	1.1393
374	4	Abnormal globe morphology	HP:0012374	1	1			1		1							1	1			3156	1644	6	0.352941	0.3092	1.14147
375	5	Abnormality of the uvea	HP:0000553															1			492	402	1	0.0588235	0.0482022	1.22035
376	6	Abnormality of the choroid*	HP:0000610															1			132	129	1	0.0588235	0.0129323	4.54857
377	7	Chorioretinal abnormality*	HP:0000532															1			116	113	1	0.0588235	0.0113647	5.17596
378	8	Chorioretinal degeneration*	HP:0200065															1			30	20	1	0.0588235	0.00293916	20.0137
379	9	Chorioretinal atrophy*	HP:0000533															1			23	18	1	0.0588235	0.00225336	26.1049
380	5	Abnormality of the anterior segment of the globe	HP:0004328	1				1									1	1			1331	896	4	0.235294	0.130401	1.80439
381	6	Abnormality of the lens	HP:0000517	1													1	1			692	591	3	0.176471	0.0677966	2.60294
382	7	Cataract	HP:0000518	1													1	1			648	574	3	0.176471	0.0634858	2.77968
383	8	Polar cataract	HP:0010696															1			43	35	1	0.0588235	0.0042128	13.9631
384	9	Subcapsular cataract	HP:0000523															1			28	25	1	0.0588235	0.00274322	21.4433
385	10	Posterior subcapsular cataract	HP:0007787															1			17	14	1	0.0588235	0.00166552	35.3183
386	6	Abnormality of the cornea	HP:0000481					1													610	503	1	0.0588235	0.0597629	0.984282
387	7	Abnormality of corneal epithelium	HP:0011495					1													114	87	1	0.0588235	0.0111688	5.26677
388	8	Corneal ulceration	HP:0012804					1													9	7	1	0.0588235	0.000881748	66.7124
389	9	Herpetiform corneal ulceration	HP:0007812					1													2	1	1	0.0588235	0.000195944	300.206
390	5	Abnormality of the posterior segment of the globe	HP:0004329		1					1								1			1334	888	3	0.176471	0.130695	1.35025
391	6	Abnormality of the fundus	HP:0001098		1					1								1			1335	885	3	0.176471	0.130793	1.34924
392	7	Abnormality of the optic nerve	HP:0000587		1																584	560	1	0.0588235	0.0572156	1.0281
393	8	Optic neuropathy	HP:0007806		1																584	560	1	0.0588235	0.0572156	1.0281
394	7	Abnormality of the choroid*	HP:0000610															1			132	129	1	0.0588235	0.0129323	4.54857
395	8	Chorioretinal abnormality*	HP:0000532															1			116	113	1	0.0588235	0.0113647	5.17596
396	9	Chorioretinal degeneration*	HP:0200065															1			30	20	1	0.0588235	0.00293916	20.0137
397	10	Chorioretinal atrophy*	HP:0000533															1			23	18	1	0.0588235	0.00225336	26.1049
398	7	Abnormal retinal morphology	HP:0000479							1								1			921	646	2	0.117647	0.0902322	1.30383
399	8	Retinal degeneration	HP:0000546							1											137	102	1	0.0588235	0.0134222	4.38257
400	8	Chorioretinal abnormality*	HP:0000532															1			116	113	1	0.0588235	0.0113647	5.17596
401	9	Chorioretinal degeneration*	HP:0200065															1			30	20	1	0.0588235	0.00293916	20.0137
402	10	Chorioretinal atrophy*	HP:0000533															1			23	18	1	0.0588235	0.00225336	26.1049
405	3	Abnormality of the outer ear	HP:0000356			1															1322	760	1	0.0588235	0.129519	0.454169
406	4	Abnormal location of ears	HP:0000357			1															787	490	1	0.0588235	0.0771039	0.762912
407	5	Low-set ears	HP:0000369			1															716	463	1	0.0588235	0.0701479	0.838564
408	3	Abnormality of the inner ear	HP:0000359							1											789	674	1	0.0588235	0.0772999	0.760978
409	4	Functional abnormality of the inner ear	HP:0011389							1											772	660	1	0.0588235	0.0756344	0.777735
410	5	Sensorineural hearing impairment*	HP:0000407							1											700	608	1	0.0588235	0.0685804	0.857731
411	3	Hearing abnormality	HP:0000364							1											1414	986	1	0.0588235	0.138532	0.424619
412	4	Hearing impairment	HP:0000365							1											1368	969	1	0.0588235	0.134026	0.438897
413	5	Sensorineural hearing impairment*	HP:0000407							1											700	608	1	0.0588235	0.0685804	0.857731
416	3	Abnormal cry	HP:0025429						1								1				25	26	2	0.117647	0.0024493	48.0329
417	4	High-pitched cry	HP:0025430						1								1				3	3	2	0.117647	0.000293916	400.275
418	3	Dysphonia*	HP:0001618														1				56	37	1	0.0588235	0.00548643	10.7216
419	4	Pseudobulbar paralysis*	HP:0007024														1				7	5	1	0.0588235	0.000685804	85.7731
422	3	Functional respiratory abnormality	HP:0002795			1								1							1036	816	2	0.117647	0.101499	1.1591
423	4	Respiratory insufficiency	HP:0002093			1															445	408	1	0.0588235	0.0435975	1.34924
424	4	Abnormal pattern of respiration	HP:0002793			1															201	203	1	0.0588235	0.0196924	2.98712
425	5	Apnea	HP:0002104			1															145	154	1	0.0588235	0.0142059	4.14077
426	4	Dyspnea	HP:0002094											1							253	219	1	0.0588235	0.0247869	2.37317
427	5	Respiratory distress	HP:0002098											1							113	89	1	0.0588235	0.0110708	5.31338
428	5	Cheyne Stokes respiration	HP:0012196		1																0.1	0.1	1	0.0588235	9.7972e-06	6004.12
431	3	Abnormality of cardiovascular system physiology	HP:0011025			1															1153	775	1	0.0588235	0.112962	0.520739
432	4	Abnormality of cardiovascular system electrophysiology	HP:0030956			1															479	329	1	0.0588235	0.0469286	1.25347
433	5	Arrhythmia	HP:0011675			1															428	311	1	0.0588235	0.041932	1.40283
434	6	Bradycardia	HP:0001662			1															47	36	1	0.0588235	0.00460468	12.7747
437	3	Abnormality of digestive system morphology	HP:0025033														1			1	1018	752	2	0.117647	0.0997355	1.17959
438	4	Morphological abnormality of the gastrointestinal tract*	HP:0012718														1			1	1018	752	2	0.117647	0.0997355	1.17959
439	5	Abnormality of the intestine	HP:0002242																	1	620	518	1	0.0588235	0.0607426	0.968406
440	6	Abnormality of the large intestine	HP:0002250																	1	172	144	1	0.0588235	0.0168512	3.49077
441	7	Inflammation of the large intestine*	HP:0002037																	1	48	28	1	0.0588235	0.00470266	12.5086
442	8	Colitis*	HP:0002583																	1	25	22	1	0.0588235	0.0024493	24.0165
443	9	Acute colitis*	HP:0100282																	1	7	5	1	0.0588235	0.000685804	85.7731
444	10	Enterocolitis*	HP:0004387																	1	7	6	1	0.0588235	0.000685804	85.7731
445	5	Abnormality of the stomach	HP:0002577														1				299	311	1	0.0588235	0.0292936	2.00807
446	6	Hiatus hernia*	HP:0002036														1				28	23	1	0.0588235	0.00274322	21.4433
447	6	Gastroesophageal reflux*	HP:0002020														1				179	170	1	0.0588235	0.017537	3.35426
448	3	Abnormality of the gastrointestinal tract	HP:0011024													1	1			1	1395	980	3	0.176471	0.136671	1.29121
449	4	Functional abnormality of the gastrointestinal tract*	HP:0012719													1	1			1	703	547	3	0.176471	0.0688743	2.56221
450	5	Gastrointestinal inflammation*	HP:0004386																	1	65	51	1	0.0588235	0.00636818	9.2371
451	6	Inflammation of the large intestine*	HP:0002037																	1	48	28	1	0.0588235	0.00470266	12.5086
452	7	Colitis*	HP:0002583																	1	25	22	1	0.0588235	0.0024493	24.0165
453	8	Acute colitis*	HP:0100282																	1	7	5	1	0.0588235	0.000685804	85.7731
454	9	Enterocolitis*	HP:0004387																	1	7	6	1	0.0588235	0.000685804	85.7731
455	5	Gastrointestinal hemorrhage*	HP:0002239													1					133	116	1	0.0588235	0.0130303	4.51437
456	6	Hematemesis*	HP:0002248													1					6	6	1	0.0588235	0.000587832	100.069
457	5	Pseudobulbar paralysis*	HP:0007024														1				7	5	1	0.0588235	0.000685804	85.7731
458	6	Gastroesophageal reflux*	HP:0002020														1				179	170	1	0.0588235	0.017537	3.35426
459	4	Morphological abnormality of the gastrointestinal tract*	HP:0012718														1			1	1018	752	2	0.117647	0.0997355	1.17959
460	5	Abnormality of the stomach	HP:0002577														1				299	311	1	0.0588235	0.0292936	2.00807
461	6	Gastroesophageal reflux*	HP:0002020														1				179	170	1	0.0588235	0.017537	3.35426
462	5	Abnormality of the intestine	HP:0002242																	1	620	518	1	0.0588235	0.0607426	0.968406
463	6	Abnormality of the large intestine	HP:0002250																	1	172	144	1	0.0588235	0.0168512	3.49077
464	7	Inflammation of the large intestine*	HP:0002037																	1	48	28	1	0.0588235	0.00470266	12.5086
465	8	Colitis*	HP:0002583																	1	25	22	1	0.0588235	0.0024493	24.0165
466	9	Acute colitis*	HP:0100282																	1	7	5	1	0.0588235	0.000685804	85.7731
467	10	Enterocolitis*	HP:0004387																	1	7	6	1	0.0588235	0.000685804	85.7731
468	3	Abnormality of digestive system physiology	HP:0025032										1	1		1	1			1	1707	1273	5	0.294118	0.167238	1.75868
469	4	Functional abnormality of the gastrointestinal tract*	HP:0012719													1				1	703	547	2	0.117647	0.0688743	1.70814
470	5	Gastrointestinal inflammation*	HP:0004386																	1	65	51	1	0.0588235	0.00636818	9.2371
471	6	Inflammation of the large intestine*	HP:0002037																	1	48	28	1	0.0588235	0.00470266	12.5086
472	7	Colitis*	HP:0002583																	1	25	22	1	0.0588235	0.0024493	24.0165
473	8	Acute colitis*	HP:0100282																	1	7	5	1	0.0588235	0.000685804	85.7731
474	9	Enterocolitis*	HP:0004387																	1	7	6	1	0.0588235	0.000685804	85.7731
475	5	Gastrointestinal hemorrhage*	HP:0002239													1					133	116	1	0.0588235	0.0130303	4.51437
476	6	Hematemesis*	HP:0002248													1					6	6	1	0.0588235	0.000587832	100.069
477	4	Abdominal symptom	HP:0011458										1	1		1	1			1	1256	995	5	0.294118	0.123053	2.39017
478	5	Abdominal pain	HP:0002027													1				1	228	183	2	0.117647	0.0223376	5.26677
479	5	Feeding difficulties	HP:0011968										1			1					521	529	2	0.117647	0.0510434	2.30484
480	6	Feeding difficulties in infancy	HP:0008872										1								236	311	1	0.0588235	0.0231214	2.54412
481	5	Nausea and vomiting	HP:0002017											1			1			1	354	307	3	0.176471	0.0346821	5.08824
482	6	Vomiting	HP:0002013											1			1			1	185	161	3	0.176471	0.0181248	9.73641
483	4	Functional abnormality of the gastrointestinal tract*	HP:0012719													1	1			1	703	547	3	0.176471	0.0688743	2.56221
484	5	Gastrointestinal inflammation*	HP:0004386																	1	65	51	1	0.0588235	0.00636818	9.2371
485	6	Inflammation of the large intestine*	HP:0002037																	1	48	28	1	0.0588235	0.00470266	12.5086
486	7	Colitis*	HP:0002583																	1	25	22	1	0.0588235	0.0024493	24.0165
487	8	Acute colitis*	HP:0100282																	1	7	5	1	0.0588235	0.000685804	85.7731
488	9	Enterocolitis*	HP:0004387																	1	7	6	1	0.0588235	0.000685804	85.7731
489	5	Abnormality of esophagus physiology*	HP:0025270													1	1				452	354	2	0.117647	0.0442833	2.65669
490	6	Gastroesophageal reflux*	HP:0002020													1	1				179	170	2	0.117647	0.017537	6.70851
491	6	Dysphagia*	HP:0002015														1				283	207	1	0.0588235	0.0277261	2.1216
492	7	Pseudobulbar paralysis*	HP:0007024														1				7	5	1	0.0588235	0.000685804	85.7731
495	3	Abnormality of the urinary system	HP:0000079				1	1									1			1	1983	1229	4	0.235294	0.194278	1.21112
496	4	Abnormality of the upper urinary tract	HP:0010935																	1	1324	886	1	0.0588235	0.129715	0.453483
497	5	Abnormality of the kidney	HP:0000077																	1	1263	863	1	0.0588235	0.123739	0.475385
498	6	Abnormal renal morphology	HP:0012210																	1	948	670	1	0.0588235	0.0928774	0.633346
499	7	Nephrolithiasis	HP:0000787																	1	104	89	1	0.0588235	0.0101891	5.77319
500	8	Calcium nephrolithiasis	HP:0004724																	1	13	10	1	0.0588235	0.00127364	46.1855
501	9	Calcium oxalate nephrolithiasis	HP:0008672																	1	9	9	1	0.0588235	0.000881748	66.7124
502	4	Abnormality of the lower urinary tract	HP:0010936														1				626	456	1	0.0588235	0.0613305	0.959124
503	5	Abnormality of the bladder	HP:0000014														1				308	234	1	0.0588235	0.0301754	1.94939
504	6	Functional abnormality of the bladder	HP:0000009														1				263	210	1	0.0588235	0.0257666	2.28293
505	7	Urinary retention	HP:0000016														1				14	8	1	0.0588235	0.00137161	42.8866
506	7	Urinary urgency	HP:0000012														1				36	24	1	0.0588235	0.00352699	16.6781
507	7	Urinary incontinence*	HP:0000020														1				74	57	1	0.0588235	0.00724993	8.11367
508	4	Abnormality of the urinary system physiology	HP:0011277				1	1													927	700	2	0.117647	0.09082	1.29539
509	5	Abnormality of urine homeostasis*	HP:0003110				1	1													607	438	2	0.117647	0.059469	1.97829
510	6	Aciduria*	HP:0012072				1	1													210	156	2	0.117647	0.0205741	5.71821
511	7	Aminoaciduria*	HP:0003355				1	1													160	118	2	0.117647	0.0156755	7.50515
512	8	Prolinuria*	HP:0003080				1														5	6	1	0.0588235	0.00048986	120.082
513	8	Hyperglycinuria*	HP:0003108				1														11	13	1	0.0588235	0.00107769	54.5829
514	8	Hydroxyprolinuria*	HP:0003080					1													7	9	1	0.0588235	0.000685804	85.7731
517	3	Abnormality of cardiovascular system physiology	HP:0011025													1					1153	775	1	0.0588235	0.112962	0.520739
518	4	Abnormality of blood circulation	HP:0011028													1					255	207	1	0.0588235	0.0249829	2.35456
519	5	Internal hemorrhage*	HP:0011029													1					237	191	1	0.0588235	0.0232194	2.53338
520	6	Gastrointestinal hemorrhage*	HP:0002239													1					133	116	1	0.0588235	0.0130303	4.51437
521	7	Hematemesis*	HP:0002248													1					6	6	1	0.0588235	0.000587832	100.069
524	3	Abnormality of immune system physiology	HP:0010978			1														1	1568	950	2	0.117647	0.15362	0.765831
525	4	Abnormal inflammatory response	HP:0012647			1														1	983	624	2	0.117647	0.0963065	1.22159
526	5	Increased inflammatory response	HP:0012649			1														1	983	624	2	0.117647	0.0963065	1.22159
527	6	Gastrointestinal inflammation*	HP:0004386																	1	65	51	1	0.0588235	0.00636818	9.2371
528	7	Inflammation of the large intestine*	HP:0002037																	1	48	28	1	0.0588235	0.00470266	12.5086
529	8	Colitis*	HP:0002583																	1	25	22	1	0.0588235	0.0024493	24.0165
530	9	Acute colitis*	HP:0100282																	1	7	5	1	0.0588235	0.000685804	85.7731
531	10	Enterocolitis*	HP:0004387																	1	7	6	1	0.0588235	0.000685804	85.7731
532	6	Inflammatory abnormality of the skin	HP:0011123			1															398	264	1	0.0588235	0.0389928	1.50857
533	7	Skin rash*	HP:0000988			1															100	76	1	0.0588235	0.0097972	6.00412
536	3	Abnormality of circulating hormone level	HP:0003117												1						334	293	1	0.0588235	0.0327226	1.79764
537	4	Abnormal insulin level	HP:0040214												1						72	125	1	0.0588235	0.00705398	8.33905
538	5	Abnormal circulating insulin level	HP:0040215												1						72	125	1	0.0588235	0.00705398	8.33905
539	6	Hyperinsulinemia*	HP:0000842												1						70	123	1	0.0588235	0.00685804	8.57731
540	7	Hyperinsulinemic hypoglycemia*	HP:0000825												1						26	17	1	0.0588235	0.00254727	23.0928
543	3	Abnormality of erythrocytes	HP:0001877																1		601	395	1	0.0588235	0.0588812	0.999021
544	4	Anemia	HP:0001903																1		536	365	1	0.0588235	0.052513	1.12017
545	5	Anemia due to reduced life span of red cells	HP:0011895																1		141	90	1	0.0588235	0.013814	4.25824
546	6	Hemolytic anemia	HP:0001878																1		141	90	1	0.0588235	0.013814	4.25824
549	3	Abnormality of body height	HP:0000002						1					1			1				1829	999	3	0.176471	0.179191	0.98482
550	4	Tall stature	HP:0000098						1												154	111	1	0.0588235	0.0150877	3.89878
551	4	Short stature*	HP:0004322														1				1700	919	1	0.0588235	0.166552	0.353183
552	3	Abnormality of body weight	HP:0004323							1	1					1					1243	1060	3	0.176471	0.121779	1.4491
553	4	Decreased body weight	HP:0004325							1	1			1		1					987	870	4	0.235294	0.0966983	2.43328
554	5	Failure to thrive	HP:0001508							1	1			1							647	637	3	0.176471	0.0633879	2.78398
555	3	Growth delay	HP:0001510					1									1				2248	1206	2	0.117647	0.220241	0.534174
556	4	Short stature*	HP:0004322														1				1700	919	1	0.0588235	0.166552	0.353183
559	3	Impairment of activities of daily living	HP:0031058														1				94	77	1	0.0588235	0.00920937	6.38736
560	4	Impaired continence	HP:0031064														1				94	77	1	0.0588235	0.00920937	6.38736
561	5	Urinary incontinence*	HP:0000020														1				74	57	1	0.0588235	0.00724993	8.11367
		*	duplicates
		1	specific subclass phenotypic abnormality
		1	superclass phenotypic abnormality

## Sheet: 4. removal duplicates
	Branch	Clinical features	HPO id	Disorders of glutamine and glutamate interconversion			Disorders of amino acid metabolism							Disorders of ammonia detoxicifation					Disorders of glutathione metabolism		PA prevalence within all Mendelian disorders (Associated diseases)	Associated genes	PA prevalence within enzymatic inborn errors of glutamate metabolism	PA prevalence rate within enzymatic inborn errors of glutamate metabolism	PA prevalence rate within all Mendelian disorders	Prevalence rate compared to Mendelian disorders
range				GLS↑	GLS↓	GS	P5CD	TAT	GABAT	BCAT2	ALT	GAD	PSAT	NAGS	GDH	GOT2	P5CS	OAT	GCLC	OPLAH
53	3	Abnormality of nervous system physiology	HP:0012638	1	1	1	1	1	1	1	1	1	1	1	1	1	1				4942	2474	14	0.823529	0.484178	1.70088
54	4	Pseudobulbar signs	HP:0002200														1				17	13	1	0.0588235	0.00166552	35.3183
55	5	Pseudobulbar paralysis*	HP:0007024														1				7	5	1	0.0588235	0.000685804	85.7731
56	4	Abnormality of movement	HP:0100022														1				1554	1069	1	0.0588235	0.152248	0.386365
57	5	Involuntary movements	HP:0004305														1				723	558	1	0.0588235	0.0708337	0.830445
58	6	Tremor	HP:0001337														1				326	300	1	0.0588235	0.0319389	1.84175
59	5	Gait disturbance	HP:0001288														1				698	536	1	0.0588235	0.0683844	0.860189
60	4	Behavioral abnormality	HP:0000708	1							1			1							1249	965	3	0.176471	0.122367	1.44214
61	5	Restlessness	HP:0000711	1																	44	76	1	0.0588235	0.00431077	13.6457
62	6	Agitation	HP:0000713	1																	32	65	1	0.0588235	0.0031351	18.7629
65	7	Self-injurious behavior	HP:0100716	1																	68	49	1	0.0588235	0.00666209	8.82958
66	5	Drooling*	HP:0002307								1										37	29	1	0.0588235	0.00362496	16.2273
67	5	Abnormal emotion/affect behavior	HP:0100851	1										1							308	246	2	0.117647	0.0301754	3.89878
68	6	Abnormal aggressive, impulsive or violent behavior	HP:0006919	1										1							181	146	2	0.117647	0.0177329	6.63438
69	7	Aggressive behavior	HP:0000718											1							135	121	1	0.0588235	0.0132262	4.44749
70	4	Abnormality of higher mental function	HP:0011446	1	1				1		1			1	1		1				1346	1024	7	0.411765	0.13187	3.1225
71	5	Cognitive impairment	HP:0100543											1							541	440	1	0.0588235	0.0530028	1.10982
72	5	Neurological speech impairment	HP:0002167	1	1						1						1				767	635	4	0.235294	0.0751445	3.13122
73	6	Dysphonia*	HP:0001618														1				56	37	1	0.0588235	0.00548643	10.7216
75	6	Dysarthria	HP:0001260		1						1						1				403	359	3	0.176471	0.0394827	4.46957
77	6	Absent speech*	HP:0001344	1							1										94	77	2	0.117647	0.00920937	12.7747
78	5	Reduced consciousness/confusion	HP:0004372						1					1	1						249	234	3	0.176471	0.024395	7.23388
79	6	Confusion	HP:0001289											1							40	42	1	0.0588235	0.00391888	15.0103
80	6	Coma	HP:0001259											1	1						94	89	2	0.117647	0.00920937	12.7747
81	7	Hypoglycemic coma	HP:0001325												1						10	12	1	0.0588235	0.00097972	60.0412
82	6	Lethargy	HP:0001254						1					1							123	103	2	0.117647	0.0120506	9.76279
83	4	Encephalopathy	HP:0001298								1										161	170	1	0.0588235	0.0157735	3.72927
84	4	Abnormality of central motor function	HP:0011442			1			1		1	1	1				1				1741	1294	6	0.352941	0.170569	2.0692
85	5	Abnormality of coordination	HP:0011443		1																841	657	1	0.0588235	0.0823944	0.713926
86	6	Ataxia*	HP:001251		1																777	602	1	0.0588235	0.0761242	0.772731
87	7	Truncal ataxia*	HP:0007014		1																42	30	1	0.0588235	0.00411482	14.2955
90	5	Upper motor neuron dysfunction	HP:0002493			1			1		1	1	1				1				1110	944	6	0.352941	0.108749	3.24547
91	6	Abnormal pyramidal signs	HP:0007256														1				278	236	1	0.0588235	0.0272362	2.15975
92	7	Babinski sign	HP:0003487									1					1				192	157	2	0.117647	0.0188106	6.25429
93	6	Dysfunction of lateral corticospinal tracts	HP:0007299														1				4	2	1	0.0588235	0.000391888	150.103
94	6	Hypertonia*	HP:0001276										1								799	607	1	0.0588235	0.0782796	0.751454
95	6	Hyperreflexia	HP:0001347			1			1		1	1					1				436	502	5	0.294118	0.0427158	6.88546
96	6	Weakness due to upper motor neuron dysfunction	HP:0010549														1				332	300	1	0.0588235	0.0325267	1.80847
97	7	Tetraplegia/tetraparesis	HP:0030182														1				50	33	1	0.0588235	0.0048986	12.0082
98	8	Tetraplegia	HP:0002445														1				32	20	1	0.0588235	0.0031351	18.7629
99	7	Paraplegia/paraparesis	HP:0010551														1				167	122	1	0.0588235	0.0163613	3.59528
100	8	Paraplegia	HP:0010550														1				136	96	1	0.0588235	0.0133242	4.41479
101	9	Spastic paraplegia*	HP:0001258														1				123	71	1	0.0588235	0.0120506	4.8814
102	4	Abnormal myelination	HP:0012447			1			1												277	248	2	0.117647	0.0271382	4.3351
103	5	Abnormal CNS myelination*	HP:0011400		1	1			1												128	131	3	0.117647	0.0125404	9.38143
104	6	Leukodystrophy	HP:0002415						1												41	52	1	0.0588235	0.00401685	14.6442
105	6	CNS hypomyelination*	HP:0003429			1															34	34	1	0.0588235	0.00333105	17.6592
106	4	Neurodevelopmental abnormality	HP:0012759	1	1	1	1	1	1	1	1	1	1		1	1	1				3093	1801	13	0.764706	0.303027	2.52355
107	5	Specific learning disability	HP:0001328														1				125	144	1	0.0588235	0.0122465	4.80329
108	5	Neurodevelopmental delay	HP:0012758	1	1	1			1		1	1	1			1	1				1858	1310	9	0.529412	0.182032	2.90835
109	6	Delayed speech and language development	HP:0000750	1							1										426	291	2	0.117647	0.0417361	2.81883
111	6	Global developmental delay	HP:0001263	1	1	1			1		1	1	1			1	1				1463	1123	9	0.529412	0.143333	3.69358
112	7	Severe global developmental delay	HP:0011344		1	1															78	66	2	0.117647	0.00764181	15.3952
113	5	Intellectual disability	HP:0001249				1	1		1	1				1		1				2193	1290	6	0.352941	0.214853	1.64271
114	4	Seizures	HP:0001250		1	1	1		1	1	1	1	1	1	1	1					1715	1174	11	0.647059	0.168022	3.85104
115	5	Febrile seizures	HP:0002373													1					44	28	1	0.0588235	0.00431077	13.6457
116	5	Symptomatic seizures	HP:0011145		1	1									1						28	20	3	0.176471	0.00274322	64.3298
117	6	Hypoglycemic seizures*	HP:0002173												1						15	12	1	0.0588235	0.00146958	40.0275
118	5	Generalized seizures	HP:0002197								1										194	136	1	0.0588235	0.0190066	3.09491
119	6	Generalized tonic-clonic seizures	HP:0002069								1										104	91	1	0.0588235	0.0101891	5.77319
120	5	Status epilepticus	HP:0002133		1	1															57	55	2	0.117647	0.0055844	21.0671
122	6	Cerebral palsy	HP:0100021									1									40	29	1	0.0588235	0.00391888	15.0103
124	3	Abnormality of nervous system morphology	HP:0012639	1	1	1			1		1	1	1			1	1		1		3746	2033	10	0.588235	0.367003	1.60281
125	4	Abnormal peripheral nervous system morphology	HP:0000759		1												1		1		973	635	3	0.176471	0.0953267	1.85122
126	5	Peripheral neuropathy	HP:0009830														1		1		598	420	2	0.117647	0.0585872	2.00807
127	6	Polyneuropathy	HP:0001271																1		46	40	1	0.0588235	0.00450671	13.0524
128	6	Sensory impairment	HP:0003474														1				254	165	1	0.0588235	0.0248849	2.36383
129	7	Impaired vibratory sensation	HP:0002495														1				55	35	1	0.0588235	0.00538846	10.9166
132	6	Motor polyneuropathy	HP:0007178														1				11	8	1	0.0588235	0.00107769	54.5829
133	4	Morphological abnormality of the central nervous system	HP:0002011	1	1	1			1		1	1	1			1	1		1		3273	1872	10	0.588235	0.320662	1.83444
134	5	Abnormality of the spinal cord	HP:0002143																1		258	210	1	0.0588235	0.0252768	2.32718
135	6	Abnormality of the spinocerebellar tracts	HP:0003133																1		13	6	1	0.0588235	0.00127364	46.1855
136	7	Spinocerebellar tract degeneration	HP:0002503																1		10	6	1	0.0588235	0.00097972	60.0412
137	8	Late-onset spinocerebellar degeneration	HP:0006904																1		1	1	1	0.0588235	9.7972e-05	600.412
138	5	Aplasia/Hypoplasia involving the central nervous system	HP:0002977			1			1		1	1	1			1	1				1712	1061	7	0.411765	0.167728	2.45495
139	6	Cerebral atrophy*	HP:0002059													1					376	348	1	0.0588235	0.0368375	1.59684
140	7	Generalized cerebral atrophy/hypoplasia*	HP:0007058													1					3	3	1	0.0588235	0.000293916	200.137
141	6	Aplasia/Hypoplasia of the cerebellum*	HP:0007360						1												249	235	1	0.0588235	0.024395	2.41129
142	7	Cerebellar hypoplasia*	HP:0001321						1												187	146	1	0.0588235	0.0183208	3.21076
143	6	Aplasia/Hypoplasia of the cerebrum	HP:0007364		1	1			1		1	1	1			1	1				1436	897	8	0.470588	0.140688	3.34491
144	7	Microcephaly*	HP:0000252								1	1	1			1	1				1145	736	5	0.294118	0.112178	2.62189
145	8	Postnatal microcephaly*	HP:0005484								1		1								58	51	2	0.117647	0.00568237	20.7039
146	7	Aplasia/Hypoplasia of the corpus callosum*	HP:0007370			1			1		1										524	400	3	0.176471	0.0513373	3.43747
147	8	Hypoplasia of the corpus callosum*	HP:0002079			1					1										242	206	2	0.117647	0.0237092	4.96208
148	8	Agenesis of corpus callosum	HP:0001274						1												234	187	1	0.0588235	0.0229254	2.56586
151	5	Brain atrophy*	HP:0012444			1															426	378	1	0.0588235	0.0417361	1.40942
152	5	Central nervous system cyst	HP:0030724			1			1												142	125	2	0.117647	0.013912	8.4565
153	6	Intracranial cystic lesion	HP:0010576			1			1												142	125	2	0.117647	0.013912	8.4565
154	7	Posterior fossa cyst*	HP:0007291						1												12	11	1	0.0588235	0.00117566	50.0343
155	7	Subependymal cysts*	HP:0002416			1															5	5	1	0.0588235	0.00048986	120.082
156	7	Periventricular cysts*	HP:0007109			1															6	6	1	0.0588235	0.000587832	100.069
157	5	Abnormality of brain morphology	HP:0012443	1	1	1			1		1		1			1	1				2956	1724	8	0.470588	0.289605	1.62493
158	6	Abnormality of hindbrain morphology	HP:0011282		1				1				1				1				1228	886	4	0.235294	0.12031	1.95574
159	7	Abnormality of the metencephalon	HP:0011283		1				1				1				1				1228	886	4	0.235294	0.12031	1.95574
160	8	Abnormality of the cerebellum	HP:0001317		1				1				1				1				1224	884	4	0.235294	0.119918	1.96213
163	9	Cerebellar malformation	HP:0002438		1								1								269	219	2	0.117647	0.0263545	4.46403
164	10	Abnormality of the cerebellar vermis	HP:0002334		1								1								196	178	2	0.117647	0.0192025	6.12665
165	11	Aplasia/Hypoplasia of the cerebellar vermis	HP:0006817										1								176	163	1	0.0588235	0.0172431	3.41143
166	12	Cerebellar vermis hypoplasia	HP:0001320										1								157	141	1	0.0588235	0.0153816	3.82428
169	6	Abnormality of the cerebral ventricles	HP:0002118			1										1					680	516	2	0.117647	0.0666209	1.76592
171	7	Ventriculomegaly	HP:0002119			1										1					407	381	2	0.117647	0.0398746	2.95043
172	6	Brain very small	HP:0001322			1										1					429	379	2	0.117647	0.04203	2.79912
174	8	Atrophy/Degeneration affecting the cerebrum*	HP:0007369		1											1					391	355	2	0.117647	0.038307	3.07116
177	6	Atrophy/Degeneration affecting the central nervous system	HP:0007367	1		1					1					1					1910	1198	4	0.235294	0.187126	1.25741
178	7	Abnormality of the cerebrum	HP:0002060	1		1					1					1					1893	1177	4	0.235294	0.185461	1.2687
179	8	Abnormality of the cerebral cortex	HP:0002538		1																212	203	1	0.0588235	0.0207701	2.83213
180	9	Abnormal cortical gyration	HP:0002536		1																193	193	1	0.0588235	0.0189086	3.11094
181	10	Cortical gyral simplification	HP:0009879		1																35	33	1	0.0588235	0.00342902	17.1546
184	8	Encephalomalacia	HP:0040197													1					1	0	1	0.0588235	9.7972e-05	600.412
188	8	Leukoencephalopathy	HP:0002352			1										1					74	78	2	0.117647	0.00724993	16.2273
189	9	Abnormality of the periventricular white matter*	HP:0002518			1										1					35	37	2	0.117647	0.00342902	34.3092
191	8	Abnormality of the cerebral subcortex	HP:0010993	1		1					1					1					692	510	4	0.235294	0.0677966	3.47059
192	9	Abnormality of the cerebral white matter	HP:0002500	1		1					1					1					634	474	4	0.235294	0.0621142	3.78809
195	10	Abnormality of the corpus callosum	HP:0001273			1					1										558	416	2	0.117647	0.0546684	2.15201
200	3	Abnormality of skeletal muscles	HP:0040290		1												1				646	509	2	0.117647	0.0632899	1.85886
201	4	Skeletal muscle atrophy*	HP:0003202														1				497	403	1	0.0588235	0.0486921	1.20807
202	5	Generalized amyotrophy*	HP:0003700														1				33	38	1	0.0588235	0.00323308	18.1943
203	3	Abnormality of muscle physiology	HP:0011804	1		1			1		1	1	1			1	1				2609	1633	8	0.470588	0.255609	1.84105
204	4	Abnormal muscle tone	HP:0003808	1	1	1			1		1	1	1			1					1945	1368	8	0.470588	0.190556	2.46956
206	6	Spasticity	HP:0001257									1				1	1				33	24	3	0.176471	0.00323308	54.5829
207	7	Spastic diplegia	HP:0001264									1									645	490	1	0.0588235	0.0631919	0.930871
208	7	Lower limb spasticity	HP:0002061													1	1				167	101	2	0.117647	0.0163613	7.19056
209	8	Spastic tetraplegia	HP:0002510													1					65	55	1	0.0588235	0.00636818	9.2371
211	5	Muscular hypotonia	HP:0001252	1	1	1			1		1					1					1464	1123	6	0.352941	0.143431	2.4607
212	6	Muscular hypotonia of the trunk	HP:0008936	1												1					91	91	2	0.117647	0.00891545	13.1959
213	7	Infantile axial hypotonia*	HP:0009062	1												1					2	2	2	0.117647	0.000195944	600.412
214	6	Infantile muscular hypotonia	HP:0008947		1											1					21	18	2	0.117647	0.00205741	57.1821
216	6	Severe muscular hypotonia	HP:0006829						1												43	53	1	0.0588235	0.0042128	13.9631
217	6	Generalized hypotonia	HP:0001290		1	1					1					1					736	660	4	0.235294	0.0721074	3.26311
218	3	Abnormality of muscle morphology	HP:0011805			1						1					1		1		1533	1024	4	0.235294	0.150191	1.56663
219	4	Myopathy	HP:0003198																1		211	197	1	0.0588235	0.0206721	2.84555
220	4	Flexion contracture*	HP:0001371			1						1									756	492	2	0.117647	0.0740668	1.58839
221	4	Abnormality of muscle size	HP:0030236														1				661	517	1	0.0588235	0.0647595	0.908339
225	4	EMG abnormality	HP:0003457														1	1			164	158	2	0.117647	0.0160674	7.32209
226	4	Muscle weakness	HP:0001324														1	1			887	619	2	0.117647	0.0869011	1.3538
227	5	Proximal muscle weakness	HP:0003701															1			158	121	1	0.0588235	0.0154796	3.80007
228	5	Limb muscle weakness*	HP:0003690														1				175	116	1	0.0588235	0.0171451	3.43092
229	6	Foot dorsiflexor weakness*	HP:0009027														1				55	42	1	0.0588235	0.00538846	10.9166
230	6	Lower limb muscle weakness*	HP:0007340														1				67	49	1	0.0588235	0.00656412	8.96137
231	3	Abnormality of the musculature of the limbs*	HP:0009127		1											1	1				343	221	3	0.176471	0.0336044	5.25141
232	4	Limb hypertonia*	HP:0002509		1											1					20	19	2	0.117647	0.00195944	60.0412
233	5	Lower limb hypertonia*	HP:0006895		1											1					4	4	2	0.117647	0.000391888	300.206
237	4	Abnormality of the musculature of the lower limbs*	HP:0001437														1				125	83	1	0.0588235	0.0122465	4.80329
238	5	Abnormality of the foot musculature*	HP:0001436														1				57	44	1	0.0588235	0.0055844	10.5335
242	3	Abnormality of limb bone	HP:0040068									1					1				2503	1025	2	0.117647	0.245224	0.479754
243	4	Abnormality of limb bone morphology*	HP:0002813														1				2452	1003	1	0.0588235	0.240227	0.244866
244	5	Aplasia/hypoplasia involving bones of the extremities*	HP:0045060														1				989	423	1	0.0588235	0.0968943	0.60709
245	6	Aplasia/hypoplasia involving bones of the upper limbs*	HP:0006496														1				808	359	1	0.0588235	0.0791614	0.743084
246	7	Aplasia/hypoplasia involving bones of the hand*	HP:0005927														1				698	329	1	0.0588235	0.0683844	0.860189
247	8	Aplasia/Hypoplasia involving the carpal bones*	HP:0006502														1				23	14	1	0.0588235	0.00225336	26.1049
248	9	Carpal bone hypoplasia*	HP:0001498														1				16	10	1	0.0588235	0.00156755	37.5257
249	3	Abnormality of skeletal morphology	HP:0011842	1		1			1			1				1	1				4764	2049	6	0.352941	0.466739	0.756186
250	4	Abnormal appendicular skeleton morphology	HP:0011844														1				2655	1084	1	0.0588235	0.260116	0.226144
257	4	Abnormal joint morphology	HP:0001367			1						1					1				2057	999	3	0.176471	0.201528	0.875661
258	5	Abnormality of upper limb joint*	HP:0009810														1				720	355	1	0.0588235	0.0705398	0.833905
259	6	Abnormality of the wrist*	HP:0003019														1				204	97	1	0.0588235	0.0199863	2.94319
260	7	Abnormality of the carpal bones*	HP:0001191														1				140	65	1	0.0588235	0.0137161	4.28866
263	5	Abnormality of joint mobility	HP:0011729			1						1									1502	795	2	0.117647	0.147154	0.799483
265	4	Abnormal tendon morphology	HP:0100261			1															774	507	1	0.0588235	0.0758303	0.775726
267	4	Aplasia/hypoplasia involving the skeleto	HP:0009115			1															1723	753	1	0.0588235	0.168806	0.348469
268	5	Aplasia/hypoplasia of the extremities*	HP:0009815			1															1134	452	1	0.0588235	0.1111	0.529464
269	6	Limb undergrowth*	HP:0009826			1															398	175	1	0.0588235	0.0389928	1.50857
270	7	Micromelia*	HP:0002983			1															154	92	1	0.0588235	0.0150877	3.89878
271	4	Abnormal axial skeleton morphology	HP:0009121	1					1			1				1					3616	1706	4	0.235294	0.354267	0.664172
272	5	Abnormality of the vertebral column	HP:0000925	1								1				1					1725	922	3	0.176471	0.169002	1.04419
273	6	Abnormality of the curvature of the vertebral column	HP:0010674	1								1				1					1135	705	3	0.176471	0.111198	1.58699
274	7	Scoliosis	HP:0002650	1								1				1					979	649	3	0.176471	0.0959146	1.83987
275	8	Kyphoscoliosis	HP:0002751	1																	141	94	1	0.0588235	0.013814	4.25824
276	8	Thoracolumbar scoliosis	HP:0002944													1					16	31	1	0.0588235	0.00156755	37.5257
277	5	Abnormality of the skull*	HP:0000929						1												2801	1454	1	0.0588235	0.27442	0.214356
278	6	Abnormality of the skull base*	HP:0002693						1												140	120	1	0.0588235	0.0137161	4.28866
279	7	Abnormality of the posterior cranial fossa*	HP:0000932						1												126	111	1	0.0588235	0.0123445	4.76517
284	3	Hernia	HP:0100790													1	1				574	351	2	0.117647	0.0562359	2.09203
285	4	Hiatus hernia*	HP:0002036													1	1				28	23	2	0.117647	0.00274322	42.8866
288	3	Abnormality of the skin	HP:0000951	1		1		1													2846	1454	3	0.176471	0.278828	0.632901
289	4	Abnormality of skin physiology	HP:0011122	1		1															478	311	2	0.117647	0.0468306	2.51218
290	5	Inflammatory abnormality of the skin	HP:0011123	1		1															398	264	2	0.117647	0.0389928	3.01714
291	6	Erythema nodosum	HP:0012219			1															5	5	1	0.0588235	0.00048986	120.082
310	3	Abnormality of the upper limb	HP:0002817														1				2236	1007	1	0.0588235	0.219065	0.26852
311	4	Abnormality of the hand	HP:0001155														1				2008	929	1	0.0588235	0.196728	0.29901
323	3	Abnormality of the lower limb	HP:0002814														1				2158	1039	1	0.0588235	0.211424	0.278226
327	4	Abnormality of the foot	HP:0001760														1				1561	862	1	0.0588235	0.152934	0.384633
328	5	Pes cavus	HP:0001761														1				221	171	1	0.0588235	0.0216518	2.7168
331	3	Abnormality of the head	HP:0000234			1			1		1	1	1				1				4671	2160	6	0.352941	0.457627	0.771242
332	4	Abnormality of the face	HP:0000271			1			1		1						1				4150	1954	4	0.235294	0.406584	0.57871
333	5	Abnormal facial shape	HP:0001999														1				1026	625	1	0.0588235	0.100519	0.585197
334	5	Abnormality of the mouth	HP:0000153								1										2728	1417	1	0.0588235	0.267268	0.220092
335	6	Abnormality of the oral cavity	HP:0000163								1										2247	1213	1	0.0588235	0.220143	0.267206
336	7	Abnormality of salivation	HP:0100755								1										86	87	1	0.0588235	0.00842559	6.98153
337	8	Excessive salivation	HP:0003781								1										47	35	1	0.0588235	0.00460468	12.7747
339	5	Abnormality of the orbital region	HP:0000315						1												2335	1220	1	0.0588235	0.228765	0.257136
340	6	Abnormal morphology of the ocular adnexa	HP:0030669						1												1707	949	1	0.0588235	0.167238	0.351735
341	7	Abnormality of the eyelid	HP:0000492						1												1434	561	1	0.0588235	0.140492	0.418697
342	8	Abnormality of the palpebral fissures	HP:0008050						1												820	481	1	0.0588235	0.080337	0.732209
343	9	Slanting of the palpebral fissure	HP:0200006						1												632	400	1	0.0588235	0.0619183	0.950019
344	10	Downslanted palpebral fissures	HP:0000494						1												438	275	1	0.0588235	0.0429117	1.3708
345	5	Abnormality of the nose	HP:0000366			1															1882	1109	1	0.0588235	0.184383	0.319029
346	6	Abnormality of the nasal bridge	HP:0000422			1															937	657	1	0.0588235	0.0917997	0.640781
347	7	Depressed nasal bridge	HP:0005280			1															467	307	1	0.0588235	0.0457529	1.28568
348	7	Wide nasal bridge	HP:0000431			1															414	352	1	0.0588235	0.0405604	1.45027
350	5	Abnormality of skull size	HP:0000240								1	1	1				1				1506	948	4	0.235294	0.147546	1.59472
351	6	Decreased head circumference	HP:0040195								1	1	1				1				1146	736	4	0.235294	0.112276	2.09568
357	5	Abnormality of facial skeleton	HP:0011821						1												1441	780	1	0.0588235	0.141178	0.416663
358	6	Abnormal jaw morphology	HP:0030791						1												1168	654	1	0.0588235	0.114431	0.514051
359	7	Abnormality of the mandible	HP:0000277						1												1101	623	1	0.0588235	0.107867	0.545333
360	8	Retrognathia	HP:0000278						1												201	155	1	0.0588235	0.0196924	2.98712
363	3	Abnormal eye physiology	HP:0012373													1	1	1			2731	1624	3	0.176471	0.267561	0.659552
364	4	Abnormality of refraction	HP:0000539															1			509	369	1	0.0588235	0.0498677	1.17959
365	5	Myopia	HP:0000545															1			376	257	1	0.0588235	0.0368375	1.59684
366	4	Abnormality of eye movement	HP:0000496													1	1				1438	1086	2	0.117647	0.140884	0.835065
367	5	Abnormal involuntary eye movements	HP:0012547													1	1				743	694	2	0.117647	0.0727932	1.61618
368	6	Nystagmus	HP:0000639													1	1				736	692	2	0.117647	0.0721074	1.63155
369	4	Abnormality of vision	HP:0000504															1			1061	797	1	0.0588235	0.103948	0.565892
370	5	Nyctalopia	HP:0000662															1			139	173	1	0.0588235	0.0136181	4.31951
371	5	Visual impairment	HP:0000505															1			539	557	1	0.0588235	0.0528069	1.11394
372	6	Blindness	HP:0012047															1			6	5	1	0.0588235	0.000587832	100.069
373	3	Abnormal eye morphology	HP:0012372	1	1			1		1							1	1			3162	1646	6	0.352941	0.309787	1.1393
374	4	Abnormal globe morphology	HP:0012374	1	1			1		1							1	1			3156	1644	6	0.352941	0.3092	1.14147
375	5	Abnormality of the uvea	HP:0000553															1			492	402	1	0.0588235	0.0482022	1.22035
376	6	Abnormality of the choroid*	HP:0000610															1			132	129	1	0.0588235	0.0129323	4.54857
377	7	Chorioretinal abnormality*	HP:0000532															1			116	113	1	0.0588235	0.0113647	5.17596
378	8	Chorioretinal degeneration*	HP:0200065															1			30	20	1	0.0588235	0.00293916	20.0137
379	9	Chorioretinal atrophy*	HP:0000533															1			23	18	1	0.0588235	0.00225336	26.1049
380	5	Abnormality of the anterior segment of the globe	HP:0004328	1				1									1	1			1331	896	4	0.235294	0.130401	1.80439
381	6	Abnormality of the lens	HP:0000517	1													1	1			692	591	3	0.176471	0.0677966	2.60294
382	7	Cataract	HP:0000518	1													1	1			648	574	3	0.176471	0.0634858	2.77968
383	8	Polar cataract	HP:0010696															1			43	35	1	0.0588235	0.0042128	13.9631
384	9	Subcapsular cataract	HP:0000523															1			28	25	1	0.0588235	0.00274322	21.4433
385	10	Posterior subcapsular cataract	HP:0007787															1			17	14	1	0.0588235	0.00166552	35.3183
386	6	Abnormality of the cornea	HP:0000481					1													610	503	1	0.0588235	0.0597629	0.984282
387	7	Abnormality of corneal epithelium	HP:0011495					1													114	87	1	0.0588235	0.0111688	5.26677
388	8	Corneal ulceration	HP:0012804					1													9	7	1	0.0588235	0.000881748	66.7124
389	9	Herpetiform corneal ulceration	HP:0007812					1													2	1	1	0.0588235	0.000195944	300.206
390	5	Abnormality of the posterior segment of the globe	HP:0004329		1					1								1			1334	888	3	0.176471	0.130695	1.35025
391	6	Abnormality of the fundus	HP:0001098		1					1								1			1335	885	3	0.176471	0.130793	1.34924
392	7	Abnormality of the optic nerve	HP:0000587		1																584	560	1	0.0588235	0.0572156	1.0281
393	8	Optic neuropathy	HP:0007806		1																584	560	1	0.0588235	0.0572156	1.0281
398	7	Abnormal retinal morphology	HP:0000479							1								1			921	646	2	0.117647	0.0902322	1.30383
399	8	Retinal degeneration	HP:0000546							1											137	102	1	0.0588235	0.0134222	4.38257
405	3	Abnormality of the outer ear	HP:0000356			1															1322	760	1	0.0588235	0.129519	0.454169
406	4	Abnormal location of ears	HP:0000357			1															787	490	1	0.0588235	0.0771039	0.762912
407	5	Low-set ears	HP:0000369			1															716	463	1	0.0588235	0.0701479	0.838564
408	3	Abnormality of the inner ear	HP:0000359							1											789	674	1	0.0588235	0.0772999	0.760978
409	4	Functional abnormality of the inner ear	HP:0011389							1											772	660	1	0.0588235	0.0756344	0.777735
410	5	Sensorineural hearing impairment*	HP:0000407							1											700	608	1	0.0588235	0.0685804	0.857731
411	3	Hearing abnormality	HP:0000364							1											1414	986	1	0.0588235	0.138532	0.424619
412	4	Hearing impairment	HP:0000365							1											1368	969	1	0.0588235	0.134026	0.438897
416	3	Abnormal cry	HP:0025429						1								1				25	26	2	0.117647	0.0024493	48.0329
417	4	High-pitched cry	HP:0025430						1								1				3	3	2	0.117647	0.000293916	400.275
422	3	Functional respiratory abnormality	HP:0002795			1								1							1036	816	2	0.117647	0.101499	1.1591
423	4	Respiratory insufficiency	HP:0002093			1															445	408	1	0.0588235	0.0435975	1.34924
424	4	Abnormal pattern of respiration	HP:0002793			1															201	203	1	0.0588235	0.0196924	2.98712
425	5	Apnea	HP:0002104			1															145	154	1	0.0588235	0.0142059	4.14077
426	4	Dyspnea	HP:0002094											1							253	219	1	0.0588235	0.0247869	2.37317
427	5	Respiratory distress	HP:0002098											1							113	89	1	0.0588235	0.0110708	5.31338
428	5	Cheyne Stokes respiration	HP:0012196		1																0.1	0.1	1	0.0588235	9.7972e-06	6004.12
431	3	Abnormality of cardiovascular system physiology	HP:0011025			1															1153	775	1	0.0588235	0.112962	0.520739
432	4	Abnormality of cardiovascular system electrophysiology	HP:0030956			1															479	329	1	0.0588235	0.0469286	1.25347
433	5	Arrhythmia	HP:0011675			1															428	311	1	0.0588235	0.041932	1.40283
434	6	Bradycardia	HP:0001662			1															47	36	1	0.0588235	0.00460468	12.7747
437	3	Abnormality of digestive system morphology	HP:0025033														1			1	1018	752	2	0.117647	0.0997355	1.17959
438	4	Morphological abnormality of the gastrointestinal tract*	HP:0012718														1			1	1018	752	2	0.117647	0.0997355	1.17959
439	5	Abnormality of the intestine	HP:0002242																	1	620	518	1	0.0588235	0.0607426	0.968406
440	6	Abnormality of the large intestine	HP:0002250																	1	172	144	1	0.0588235	0.0168512	3.49077
441	7	Inflammation of the large intestine*	HP:0002037																	1	48	28	1	0.0588235	0.00470266	12.5086
442	8	Colitis*	HP:0002583																	1	25	22	1	0.0588235	0.0024493	24.0165
443	9	Acute colitis*	HP:0100282																	1	7	5	1	0.0588235	0.000685804	85.7731
444	10	Enterocolitis*	HP:0004387																	1	7	6	1	0.0588235	0.000685804	85.7731
445	5	Abnormality of the stomach	HP:0002577														1				299	311	1	0.0588235	0.0292936	2.00807
447	6	Gastroesophageal reflux*	HP:0002020														1				179	170	1	0.0588235	0.017537	3.35426
448	3	Abnormality of the gastrointestinal tract	HP:0011024													1	1			1	1395	980	3	0.176471	0.136671	1.29121
449	4	Functional abnormality of the gastrointestinal tract*	HP:0012719													1	1			1	703	547	3	0.176471	0.0688743	2.56221
450	5	Gastrointestinal inflammation*	HP:0004386																	1	65	51	1	0.0588235	0.00636818	9.2371
455	5	Gastrointestinal hemorrhage*	HP:0002239													1					133	116	1	0.0588235	0.0130303	4.51437
456	6	Hematemesis*	HP:0002248													1					6	6	1	0.0588235	0.000587832	100.069
468	3	Abnormality of digestive system physiology	HP:0025032										1	1		1	1			1	1707	1273	5	0.294118	0.167238	1.75868
477	4	Abdominal symptom	HP:0011458										1	1		1	1			1	1256	995	5	0.294118	0.123053	2.39017
478	5	Abdominal pain	HP:0002027													1				1	228	183	2	0.117647	0.0223376	5.26677
479	5	Feeding difficulties	HP:0011968										1			1					521	529	2	0.117647	0.0510434	2.30484
480	6	Feeding difficulties in infancy	HP:0008872										1								236	311	1	0.0588235	0.0231214	2.54412
481	5	Nausea and vomiting	HP:0002017											1			1			1	354	307	3	0.176471	0.0346821	5.08824
482	6	Vomiting	HP:0002013											1			1			1	185	161	3	0.176471	0.0181248	9.73641
489	5	Abnormality of esophagus physiology*	HP:0025270													1	1				452	354	2	0.117647	0.0442833	2.65669
491	6	Dysphagia*	HP:0002015														1				283	207	1	0.0588235	0.0277261	2.1216
495	3	Abnormality of the urinary system	HP:0000079				1	1									1			1	1983	1229	4	0.235294	0.194278	1.21112
496	4	Abnormality of the upper urinary tract	HP:0010935																	1	1324	886	1	0.0588235	0.129715	0.453483
497	5	Abnormality of the kidney	HP:0000077																	1	1263	863	1	0.0588235	0.123739	0.475385
498	6	Abnormal renal morphology	HP:0012210																	1	948	670	1	0.0588235	0.0928774	0.633346
499	7	Nephrolithiasis	HP:0000787																	1	104	89	1	0.0588235	0.0101891	5.77319
500	8	Calcium nephrolithiasis	HP:0004724																	1	13	10	1	0.0588235	0.00127364	46.1855
501	9	Calcium oxalate nephrolithiasis	HP:0008672																	1	9	9	1	0.0588235	0.000881748	66.7124
502	4	Abnormality of the lower urinary tract	HP:0010936														1				626	456	1	0.0588235	0.0613305	0.959124
503	5	Abnormality of the bladder	HP:0000014														1				308	234	1	0.0588235	0.0301754	1.94939
504	6	Functional abnormality of the bladder	HP:0000009														1				263	210	1	0.0588235	0.0257666	2.28293
505	7	Urinary retention	HP:0000016														1				14	8	1	0.0588235	0.00137161	42.8866
506	7	Urinary urgency	HP:0000012														1				36	24	1	0.0588235	0.00352699	16.6781
507	7	Urinary incontinence*	HP:0000020														1				74	57	1	0.0588235	0.00724993	8.11367
508	4	Abnormality of the urinary system physiology	HP:0011277				1	1													927	700	2	0.117647	0.09082	1.29539
509	5	Abnormality of urine homeostasis*	HP:0003110				1	1													607	438	2	0.117647	0.059469	1.97829
510	6	Aciduria*	HP:0012072				1	1													210	156	2	0.117647	0.0205741	5.71821
511	7	Aminoaciduria*	HP:0003355				1	1													160	118	2	0.117647	0.0156755	7.50515
512	8	Prolinuria*	HP:0003080				1														5	6	1	0.0588235	0.00048986	120.082
513	8	Hyperglycinuria*	HP:0003108				1														11	13	1	0.0588235	0.00107769	54.5829
518	4	Abnormality of blood circulation	HP:0011028													1					255	207	1	0.0588235	0.0249829	2.35456
519	5	Internal hemorrhage*	HP:0011029													1					237	191	1	0.0588235	0.0232194	2.53338
524	3	Abnormality of immune system physiology	HP:0010978			1														1	1568	950	2	0.117647	0.15362	0.765831
525	4	Abnormal inflammatory response	HP:0012647			1														1	983	624	2	0.117647	0.0963065	1.22159
526	5	Increased inflammatory response	HP:0012649			1														1	983	624	2	0.117647	0.0963065	1.22159
533	7	Skin rash*	HP:0000988			1															100	76	1	0.0588235	0.0097972	6.00412
536	3	Abnormality of circulating hormone level	HP:0003117												1						334	293	1	0.0588235	0.0327226	1.79764
537	4	Abnormal insulin level	HP:0040214												1						72	125	1	0.0588235	0.00705398	8.33905
538	5	Abnormal circulating insulin level	HP:0040215												1						72	125	1	0.0588235	0.00705398	8.33905
539	6	Hyperinsulinemia*	HP:0000842												1						70	123	1	0.0588235	0.00685804	8.57731
540	7	Hyperinsulinemic hypoglycemia*	HP:0000825												1						26	17	1	0.0588235	0.00254727	23.0928
543	3	Abnormality of erythrocytes	HP:0001877																1		601	395	1	0.0588235	0.0588812	0.999021
544	4	Anemia	HP:0001903																1		536	365	1	0.0588235	0.052513	1.12017
545	5	Anemia due to reduced life span of red cells	HP:0011895																1		141	90	1	0.0588235	0.013814	4.25824
546	6	Hemolytic anemia	HP:0001878																1		141	90	1	0.0588235	0.013814	4.25824
549	3	Abnormality of body height	HP:0000002						1					1			1				1829	999	3	0.176471	0.179191	0.98482
550	4	Tall stature	HP:0000098						1												154	111	1	0.0588235	0.0150877	3.89878
551	4	Short stature*	HP:0004322														1				1700	919	1	0.0588235	0.166552	0.353183
552	3	Abnormality of body weight	HP:0004323							1	1					1					1243	1060	3	0.176471	0.121779	1.4491
553	4	Decreased body weight	HP:0004325							1	1			1		1					987	870	4	0.235294	0.0966983	2.43328
554	5	Failure to thrive	HP:0001508							1	1			1							647	637	3	0.176471	0.0633879	2.78398
555	3	Growth delay	HP:0001510					1									1				2248	1206	2	0.117647	0.220241	0.534174
559	3	Impairment of activities of daily living	HP:0031058														1				94	77	1	0.0588235	0.00920937	6.38736
560	4	Impaired continence	HP:0031064														1				94	77	1	0.0588235	0.00920937	6.38736
		*	duplicates
		1	specific subclass phenotypic abnormality
		1	superclass phenotypic abnormality

## Sheet: 5. removal total occurence once
	Branch	Clinical features	HPO id	Disorders of glutamine and glutamate interconversion			Disorders of amino acid metabolism							Disorders of ammonia detoxicifation					Disorders of glutathione metabolism		PA prevalence within all Mendelian disorders (Associated diseases)	Associated genes	PA prevalence within enzymatic inborn errors of glutamate metabolism	PA prevalence rate within enzymatic inborn errors of glutamate metabolism	PA prevalence rate within all Mendelian disorders	Prevalence rate compared to Mendelian disorders
range				GLS↑	GLS↓	GS	P5CD	TAT	GABAT	BCAT2	ALT	GAD	PSAT	NAGS	GDH	GOT2	P5CS	OAT	GCLC	OPLAH
53	3	Abnormality of nervous system physiology	HP:0012638	1	1	1	1	1	1	1	1	1	1	1	1	1	1				4942	2474	14	0.823529	0.484178	1.70088
60	4	Behavioral abnormality	HP:0000708	1							1			1							1249	965	3	0.176471	0.122367	1.44214
67	5	Abnormal emotion/affect behavior	HP:0100851	1										1							308	246	2	0.117647	0.0301754	3.89878
68	6	Abnormal aggressive, impulsive or violent behavior	HP:0006919	1										1							181	146	2	0.117647	0.0177329	6.63438
70	4	Abnormality of higher mental function	HP:0011446	1	1				1		1			1	1		1				1346	1024	7	0.411765	0.13187	3.1225
72	5	Neurological speech impairment	HP:0002167	1	1						1						1				767	635	4	0.235294	0.0751445	3.13122
75	6	Dysarthria	HP:0001260		1						1						1				403	359	3	0.176471	0.0394827	4.46957
77	6	Absent speech*	HP:0001344	1							1										94	77	2	0.117647	0.00920937	12.7747
78	5	Reduced consciousness/confusion	HP:0004372						1					1	1						249	234	3	0.176471	0.024395	7.23388
80	6	Coma	HP:0001259											1	1						94	89	2	0.117647	0.00920937	12.7747
82	6	Lethargy	HP:0001254						1					1							123	103	2	0.117647	0.0120506	9.76279
84	4	Abnormality of central motor function	HP:0011442			1			1		1	1	1				1				1741	1294	6	0.352941	0.170569	2.0692
90	5	Upper motor neuron dysfunction	HP:0002493			1			1		1	1	1				1				1110	944	6	0.352941	0.108749	3.24547
92	7	Babinski sign	HP:0003487									1					1				192	157	2	0.117647	0.0188106	6.25429
95	6	Hyperreflexia	HP:0001347			1			1		1	1					1				436	502	5	0.294118	0.0427158	6.88546
102	4	Abnormal myelination	HP:0012447			1			1												277	248	2	0.117647	0.0271382	4.3351
103	5	Abnormal CNS myelination*	HP:0011400		1	1			1												128	131	3	0.176471	0.0125404	14.0722
106	4	Neurodevelopmental abnormality	HP:0012759	1	1	1	1	1	1	1	1	1	1		1	1	1				3093	1801	13	0.764706	0.303027	2.52355
108	5	Neurodevelopmental delay	HP:0012758	1	1	1			1		1	1	1			1	1				1858	1310	9	0.529412	0.182032	2.90835
109	6	Delayed speech and language development	HP:0000750	1							1										426	291	2	0.117647	0.0417361	2.81883
111	6	Global developmental delay	HP:0001263	1	1	1			1		1	1	1			1	1				1463	1123	9	0.529412	0.143333	3.69358
112	7	Severe global developmental delay	HP:0011344		1	1															78	66	2	0.117647	0.00764181	15.3952
113	5	Intellectual disability	HP:0001249				1	1		1	1				1		1				2193	1290	6	0.352941	0.214853	1.64271
114	4	Seizures	HP:0001250		1	1	1		1	1	1	1	1	1	1	1					1715	1174	11	0.647059	0.168022	3.85104
116	5	Symptomatic seizures	HP:0011145		1	1									1						28	20	3	0.176471	0.00274322	64.3298
120	5	Status epilepticus	HP:0002133		1	1															57	55	2	0.117647	0.0055844	21.0671
124	3	Abnormality of nervous system morphology	HP:0012639	1	1	1			1		1	1	1			1	1		1		3746	2033	10	0.588235	0.367003	1.60281
125	4	Abnormal peripheral nervous system morphology	HP:0000759		1												1		1		973	635	3	0.176471	0.0953267	1.85122
126	5	Peripheral neuropathy	HP:0009830														1		1		598	420	2	0.117647	0.0585872	2.00807
133	4	Morphological abnormality of the central nervous system	HP:0002011	1	1	1			1		1	1	1			1	1		1		3273	1872	10	0.588235	0.320662	1.83444
138	5	Aplasia/Hypoplasia involving the central nervous system	HP:0002977			1			1		1	1	1			1	1				1712	1061	7	0.411765	0.167728	2.45495
143	6	Aplasia/Hypoplasia of the cerebrum	HP:0007364		1	1			1		1	1	1			1	1				1436	897	8	0.470588	0.140688	3.34491
144	7	Microcephaly*	HP:0000252								1	1	1			1	1				1145	736	5	0.294118	0.112178	2.62189
145	8	Postnatal microcephaly*	HP:0005484								1		1								58	51	2	0.117647	0.00568237	20.7039
146	7	Aplasia/Hypoplasia of the corpus callosum*	HP:0007370			1			1		1										524	400	3	0.176471	0.0513373	3.43747
147	8	Hypoplasia of the corpus callosum*	HP:0002079			1					1										242	206	2	0.117647	0.0237092	4.96208
152	5	Central nervous system cyst	HP:0030724			1			1												142	125	2	0.117647	0.013912	8.4565
153	6	Intracranial cystic lesion	HP:0010576			1			1												142	125	2	0.117647	0.013912	8.4565
157	5	Abnormality of brain morphology	HP:0012443	1	1	1			1		1		1			1	1				2956	1724	8	0.470588	0.289605	1.62493
158	6	Abnormality of hindbrain morphology	HP:0011282		1				1				1				1				1228	886	4	0.235294	0.12031	1.95574
159	7	Abnormality of the metencephalon	HP:0011283		1				1				1				1				1228	886	4	0.235294	0.12031	1.95574
160	8	Abnormality of the cerebellum	HP:0001317		1				1				1				1				1224	884	4	0.235294	0.119918	1.96213
163	9	Cerebellar malformation	HP:0002438		1								1								269	219	2	0.117647	0.0263545	4.46403
164	10	Abnormality of the cerebellar vermis	HP:0002334		1								1								196	178	2	0.117647	0.0192025	6.12665
169	6	Abnormality of the cerebral ventricles	HP:0002118			1										1					680	516	2	0.117647	0.0666209	1.76592
171	7	Ventriculomegaly	HP:0002119			1										1					407	381	2	0.117647	0.0398746	2.95043
172	6	Brain very small	HP:0001322			1										1					429	379	2	0.117647	0.04203	2.79912
174	8	Atrophy/Degeneration affecting the cerebrum*	HP:0007369		1											1					391	355	2	0.117647	0.038307	3.07116
177	6	Atrophy/Degeneration affecting the central nervous system	HP:0007367	1		1					1					1					1910	1198	4	0.235294	0.187126	1.25741
178	7	Abnormality of the cerebrum	HP:0002060	1		1					1					1					1893	1177	4	0.235294	0.185461	1.2687
188	8	Leukoencephalopathy	HP:0002352			1										1					74	78	2	0.117647	0.00724993	16.2273
189	9	Abnormality of the periventricular white matter*	HP:0002518			1										1					35	37	2	0.117647	0.00342902	34.3092
191	8	Abnormality of the cerebral subcortex	HP:0010993	1		1					1					1					692	510	4	0.235294	0.0677966	3.47059
192	9	Abnormality of the cerebral white matter	HP:0002500	1		1					1					1					634	474	4	0.235294	0.0621142	3.78809
195	10	Abnormality of the corpus callosum	HP:0001273			1					1										558	416	2	0.117647	0.0546684	2.15201
200	3	Abnormality of skeletal muscles	HP:0040290		1												1				646	509	2	0.117647	0.0632899	1.85886
203	3	Abnormality of muscle physiology	HP:0011804	1		1			1		1	1	1			1	1				2609	1633	8	0.470588	0.255609	1.84105
204	4	Abnormal muscle tone	HP:0003808	1	1	1			1		1	1	1			1					1945	1368	8	0.470588	0.190556	2.46956
206	6	Spasticity	HP:0001257									1				1	1				33	24	3	0.176471	0.00323308	54.5829
208	7	Lower limb spasticity	HP:0002061													1	1				167	101	2	0.117647	0.0163613	7.19056
211	5	Muscular hypotonia	HP:0001252	1	1	1			1		1					1					1464	1123	6	0.352941	0.143431	2.4607
212	6	Muscular hypotonia of the trunk	HP:0008936	1												1					91	91	2	0.117647	0.00891545	13.1959
213	7	Infantile axial hypotonia*	HP:0009062	1												1					2	2	2	0.117647	0.000195944	600.412
214	6	Infantile muscular hypotonia	HP:0008947		1											1					21	18	2	0.117647	0.00205741	57.1821
217	6	Generalized hypotonia	HP:0001290		1	1					1					1					736	660	4	0.235294	0.0721074	3.26311
218	3	Abnormality of muscle morphology	HP:0011805			1						1					1		1		1533	1024	4	0.235294	0.150191	1.56663
220	4	Flexion contracture*	HP:0001371			1						1									756	492	2	0.117647	0.0740668	1.58839
225	4	EMG abnormality	HP:0003457														1	1			164	158	2	0.117647	0.0160674	7.32209
226	4	Muscle weakness	HP:0001324														1	1			887	619	2	0.117647	0.0869011	1.3538
231	3	Abnormality of the musculature of the limbs*	HP:0009127		1											1	1				343	221	3	0.176471	0.0336044	5.25141
232	4	Limb hypertonia*	HP:0002509		1											1					20	19	2	0.117647	0.00195944	60.0412
233	5	Lower limb hypertonia*	HP:0006895		1											1					4	4	2	0.117647	0.000391888	300.206
242	3	Abnormality of limb bone	HP:0040068									1					1				2503	1025	2	0.117647	0.245224	0.479754
249	3	Abnormality of skeletal morphology	HP:0011842	1		1			1			1				1	1				4764	2049	6	0.352941	0.466739	0.756186
257	4	Abnormal joint morphology	HP:0001367			1						1					1				2057	999	3	0.176471	0.201528	0.875661
263	5	Abnormality of joint mobility	HP:0011729			1						1									1502	795	2	0.117647	0.147154	0.799483
271	4	Abnormal axial skeleton morphology	HP:0009121	1					1			1				1					3616	1706	4	0.235294	0.354267	0.664172
272	5	Abnormality of the vertebral column	HP:0000925	1								1				1					1725	922	3	0.176471	0.169002	1.04419
273	6	Abnormality of the curvature of the vertebral column	HP:0010674	1								1				1					1135	705	3	0.176471	0.111198	1.58699
274	7	Scoliosis	HP:0002650	1								1				1					979	649	3	0.176471	0.0959146	1.83987
284	3	Hernia	HP:0100790													1	1				574	351	2	0.117647	0.0562359	2.09203
285	4	Hiatus hernia*	HP:0002036													1	1				28	23	2	0.117647	0.00274322	42.8866
288	3	Abnormality of the skin	HP:0000951	1		1		1													2846	1454	3	0.176471	0.278828	0.632901
289	4	Abnormality of skin physiology	HP:0011122	1		1															478	311	2	0.117647	0.0468306	2.51218
290	5	Inflammatory abnormality of the skin	HP:0011123	1		1															398	264	2	0.117647	0.0389928	3.01714
331	3	Abnormality of the head	HP:0000234			1			1		1	1	1				1				4671	2160	6	0.352941	0.457627	0.771242
332	4	Abnormality of the face	HP:0000271			1			1		1						1				4150	1954	4	0.235294	0.406584	0.57871
350	5	Abnormality of skull size	HP:0000240								1	1	1				1				1506	948	4	0.235294	0.147546	1.59472
351	6	Decreased head circumference	HP:0040195								1	1	1				1				1146	736	4	0.235294	0.112276	2.09568
363	3	Abnormal eye physiology	HP:0012373													1	1	1			2731	1624	3	0.176471	0.267561	0.659552
366	4	Abnormality of eye movement	HP:0000496													1	1				1438	1086	2	0.117647	0.140884	0.835065
367	5	Abnormal involuntary eye movements	HP:0012547													1	1				743	694	2	0.117647	0.0727932	1.61618
368	6	Nystagmus	HP:0000639													1	1				736	692	2	0.117647	0.0721074	1.63155
373	3	Abnormal eye morphology	HP:0012372	1	1			1		1							1	1			3162	1646	6	0.352941	0.309787	1.1393
374	4	Abnormal globe morphology	HP:0012374	1	1			1		1							1	1			3156	1644	6	0.352941	0.3092	1.14147
380	5	Abnormality of the anterior segment of the globe	HP:0004328	1				1									1	1			1331	896	4	0.235294	0.130401	1.80439
381	6	Abnormality of the lens	HP:0000517	1													1	1			692	591	3	0.176471	0.0677966	2.60294
382	7	Cataract	HP:0000518	1													1	1			648	574	3	0.176471	0.0634858	2.77968
390	5	Abnormality of the posterior segment of the globe	HP:0004329		1					1								1			1334	888	3	0.176471	0.130695	1.35025
391	6	Abnormality of the fundus	HP:0001098		1					1								1			1335	885	3	0.176471	0.130793	1.34924
398	7	Abnormal retinal morphology	HP:0000479							1								1			921	646	2	0.117647	0.0902322	1.30383
416	3	Abnormal cry	HP:0025429						1								1				25	26	2	0.117647	0.0024493	48.0329
417	4	High-pitched cry	HP:0025430						1								1				3	3	2	0.117647	0.000293916	400.275
422	3	Functional respiratory abnormality	HP:0002795			1								1							1036	816	2	0.117647	0.101499	1.1591
437	3	Abnormality of digestive system morphology	HP:0025033														1			1	1018	752	2	0.117647	0.0997355	1.17959
438	4	Morphological abnormality of the gastrointestinal tract*	HP:0012718														1			1	1018	752	2	0.117647	0.0997355	1.17959
448	3	Abnormality of the gastrointestinal tract	HP:0011024													1	1			1	1395	980	3	0.176471	0.136671	1.29121
449	4	Functional abnormality of the gastrointestinal tract*	HP:0012719													1	1			1	703	547	3	0.176471	0.0688743	2.56221
468	3	Abnormality of digestive system physiology	HP:0025032										1	1		1	1			1	1707	1273	5	0.294118	0.167238	1.75868
477	4	Abdominal symptom	HP:0011458										1	1		1	1			1	1256	995	5	0.294118	0.123053	2.39017
478	5	Abdominal pain	HP:0002027													1				1	228	183	2	0.117647	0.0223376	5.26677
479	5	Feeding difficulties	HP:0011968										1			1					521	529	2	0.117647	0.0510434	2.30484
481	5	Nausea and vomiting	HP:0002017											1			1			1	354	307	3	0.176471	0.0346821	5.08824
482	6	Vomiting	HP:0002013											1			1			1	185	161	3	0.176471	0.0181248	9.73641
489	5	Abnormality of esophagus physiology*	HP:0025270													1	1				452	354	2	0.117647	0.0442833	2.65669
495	3	Abnormality of the urinary system	HP:0000079				1	1									1			1	1983	1229	4	0.235294	0.194278	1.21112
508	4	Abnormality of the urinary system physiology	HP:0011277				1	1													927	700	2	0.117647	0.09082	1.29539
509	5	Abnormality of urine homeostasis*	HP:0003110				1	1													607	438	2	0.117647	0.059469	1.97829
510	6	Aciduria*	HP:0012072				1	1													210	156	2	0.117647	0.0205741	5.71821
511	7	Aminoaciduria*	HP:0003355				1	1													160	118	2	0.117647	0.0156755	7.50515
524	3	Abnormality of immune system physiology	HP:0010978			1														1	1568	950	2	0.117647	0.15362	0.765831
525	4	Abnormal inflammatory response	HP:0012647			1														1	983	624	2	0.117647	0.0963065	1.22159
526	5	Increased inflammatory response	HP:0012649			1														1	983	624	2	0.117647	0.0963065	1.22159
549	3	Abnormality of body height	HP:0000002						1					1			1				1829	999	3	0.176471	0.179191	0.98482
552	3	Abnormality of body weight	HP:0004323							1	1					1					1243	1060	3	0.176471	0.121779	1.4491
553	4	Decreased body weight	HP:0004325							1	1			1		1					987	870	4	0.235294	0.0966983	2.43328
554	5	Failure to thrive	HP:0001508							1	1			1							647	637	3	0.176471	0.0633879	2.78398
555	3	Growth delay	HP:0001510					1									1				2248	1206	2	0.117647	0.220241	0.534174

## Sheet: 6. selection prevalence rate >2
	Branch	Clinical features	HPO id	Disorders of glutamine and glutamate interconversion			Disorders of amino acid metabolism							Disorders of ammonia detoxicifation					Disorders of glutathione metabolism		PA prevalence within all Mendelian disorders (Associated diseases)	Associated genes	PA prevalence within enzymatic inborn errors of glutamate metabolism	PA prevalence rate within enzymatic inborn errors of glutamate metabolism	PA prevalence rate within all Mendelian disorders	Prevalence rate compared to Mendelian disorders
range				GLS↑	GLS↓	GS	P5CD	TAT	GABAT	BCAT2	ALT	GAD	PSAT	NAGS	GDH	GOT2	P5CS	OAT	GCLC	OPLAH
213	7	Infantile axial hypotonia*	HP:0009062	1												1					2	2	2	0.117647	0.000195944	600.412
417	4	High-pitched cry	HP:0025430						1								1				3	3	2	0.117647	0.000293916	400.275
233	5	Lower limb hypertonia*	HP:0006895		1											1					4	4	2	0.117647	0.000391888	300.206
116	5	Symptomatic seizures	HP:0011145		1	1									1						28	20	3	0.176471	0.00274322	64.3298
232	4	Limb hypertonia*	HP:0002509		1											1					20	19	2	0.117647	0.00195944	60.0412
214	6	Infantile muscular hypotonia	HP:0008947		1											1					21	18	2	0.117647	0.00205741	57.1821
206	6	Spasticity	HP:0001257									1				1	1				33	24	3	0.176471	0.00323308	54.5829
416	3	Abnormal cry	HP:0025429						1								1				25	26	2	0.117647	0.0024493	48.0329
285	4	Hiatus hernia*	HP:0002036													1	1				28	23	2	0.117647	0.00274322	42.8866
189	9	Abnormality of the periventricular white matter*	HP:0002518			1										1					35	37	2	0.117647	0.00342902	34.3092
120	5	Status epilepticus	HP:0002133		1	1															57	55	2	0.117647	0.0055844	21.0671
145	8	Postnatal microcephaly*	HP:0005484								1		1								58	51	2	0.117647	0.00568237	20.7039
188	8	Leukoencephalopathy	HP:0002352			1										1					74	78	2	0.117647	0.00724993	16.2273
112	7	Severe global developmental delay	HP:0011344		1	1															78	66	2	0.117647	0.00764181	15.3952
103	5	Abnormal CNS myelination*	HP:0011400		1	1			1												128	131	3	0.176471	0.0125404	14.0722
212	6	Muscular hypotonia of the trunk	HP:0008936	1												1					91	91	2	0.117647	0.00891545	13.1959
77	6	Absent speech*	HP:0001344	1							1										94	77	2	0.117647	0.00920937	12.7747
80	6	Coma	HP:0001259											1	1						94	89	2	0.117647	0.00920937	12.7747
82	6	Lethargy	HP:0001254						1					1							123	103	2	0.117647	0.0120506	9.76279
482	6	Vomiting	HP:0002013											1			1			1	185	161	3	0.176471	0.0181248	9.73641
152	5	Central nervous system cyst	HP:0030724			1			1												142	125	2	0.117647	0.013912	8.4565
153	6	Intracranial cystic lesion	HP:0010576			1			1												142	125	2	0.117647	0.013912	8.4565
511	7	Aminoaciduria*	HP:0003355				1	1													160	118	2	0.117647	0.0156755	7.50515
225	4	EMG abnormality	HP:0003457														1	1			164	158	2	0.117647	0.0160674	7.32209
78	5	Reduced consciousness/confusion	HP:0004372						1					1	1						249	234	3	0.176471	0.024395	7.23388
208	7	Lower limb spasticity	HP:0002061													1	1				167	101	2	0.117647	0.0163613	7.19056
95	6	Hyperreflexia	HP:0001347			1			1		1	1					1				436	502	5	0.294118	0.0427158	6.88546
68	6	Abnormal aggressive, impulsive or violent behavior	HP:0006919	1										1							181	146	2	0.117647	0.0177329	6.63438
92	7	Babinski sign	HP:0003487									1					1				192	157	2	0.117647	0.0188106	6.25429
164	10	Abnormality of the cerebellar vermis	HP:0002334		1								1								196	178	2	0.117647	0.0192025	6.12665
510	6	Aciduria*	HP:0012072				1	1													210	156	2	0.117647	0.0205741	5.71821
478	5	Abdominal pain	HP:0002027													1				1	228	183	2	0.117647	0.0223376	5.26677
231	3	Abnormality of the musculature of the limbs*	HP:0009127		1											1	1				343	221	3	0.176471	0.0336044	5.25141
481	5	Nausea and vomiting	HP:0002017											1			1			1	354	307	3	0.176471	0.0346821	5.08824
147	8	Hypoplasia of the corpus callosum*	HP:0002079			1					1										242	206	2	0.117647	0.0237092	4.96208
75	6	Dysarthria	HP:0001260		1						1						1				403	359	3	0.176471	0.0394827	4.46957
163	9	Cerebellar malformation	HP:0002438		1								1								269	219	2	0.117647	0.0263545	4.46403
102	4	Abnormal myelination	HP:0012447			1			1												277	248	2	0.117647	0.0271382	4.3351
67	5	Abnormal emotion/affect behavior	HP:0100851	1										1							308	246	2	0.117647	0.0301754	3.89878
114	4	Seizures	HP:0001250		1	1	1		1	1	1	1	1	1	1	1					1715	1174	11	0.647059	0.168022	3.85104
192	9	Abnormality of the cerebral white matter	HP:0002500	1		1					1					1					634	474	4	0.235294	0.0621142	3.78809
111	6	Global developmental delay	HP:0001263	1	1	1			1		1	1	1			1	1				1463	1123	9	0.529412	0.143333	3.69358
191	8	Abnormality of the cerebral subcortex	HP:0010993	1		1					1					1					692	510	4	0.235294	0.0677966	3.47059
146	7	Aplasia/Hypoplasia of the corpus callosum*	HP:0007370			1			1		1										524	400	3	0.176471	0.0513373	3.43747
143	6	Aplasia/Hypoplasia of the cerebrum	HP:0007364		1	1			1		1	1	1			1	1				1436	897	8	0.470588	0.140688	3.34491
217	6	Generalized hypotonia	HP:0001290		1	1					1					1					736	660	4	0.235294	0.0721074	3.26311
90	5	Upper motor neuron dysfunction	HP:0002493			1			1		1	1	1				1				1110	944	6	0.352941	0.108749	3.24547
72	5	Neurological speech impairment	HP:0002167	1	1						1						1				767	635	4	0.235294	0.0751445	3.13122
70	4	Abnormality of higher mental function	HP:0011446	1	1				1		1			1	1		1				1346	1024	7	0.411765	0.13187	3.1225
174	8	Atrophy/Degeneration affecting the cerebrum*	HP:0007369		1											1					391	355	2	0.117647	0.038307	3.07116
290	5	Inflammatory abnormality of the skin	HP:0011123	1		1															398	264	2	0.117647	0.0389928	3.01714
171	7	Ventriculomegaly	HP:0002119			1										1					407	381	2	0.117647	0.0398746	2.95043
108	5	Neurodevelopmental delay	HP:0012758	1	1	1			1		1	1	1			1	1				1858	1310	9	0.529412	0.182032	2.90835
109	6	Delayed speech and language development	HP:0000750	1							1										426	291	2	0.117647	0.0417361	2.81883
172	6	Brain very small	HP:0001322			1										1					429	379	2	0.117647	0.04203	2.79912
554	5	Failure to thrive	HP:0001508							1	1			1							647	637	3	0.176471	0.0633879	2.78398
382	7	Cataract	HP:0000518	1													1	1			648	574	3	0.176471	0.0634858	2.77968
489	5	Abnormality of esophagus physiology*	HP:0025270													1	1				452	354	2	0.117647	0.0442833	2.65669
144	7	Microcephaly*	HP:0000252								1	1	1			1	1				1145	736	5	0.294118	0.112178	2.62189
381	6	Abnormality of the lens	HP:0000517	1													1	1			692	591	3	0.176471	0.0677966	2.60294
449	4	Functional abnormality of the gastrointestinal tract*	HP:0012719													1	1			1	703	547	3	0.176471	0.0688743	2.56221
106	4	Neurodevelopmental abnormality	HP:0012759	1	1	1	1	1	1	1	1	1	1		1	1	1				3093	1801	13	0.764706	0.303027	2.52355
289	4	Abnormality of skin physiology	HP:0011122	1		1															478	311	2	0.117647	0.0468306	2.51218
204	4	Abnormal muscle tone	HP:0003808	1	1	1			1		1	1	1			1					1945	1368	8	0.470588	0.190556	2.46956
211	5	Muscular hypotonia	HP:0001252	1	1	1			1		1					1					1464	1123	6	0.352941	0.143431	2.4607
138	5	Aplasia/Hypoplasia involving the central nervous system	HP:0002977			1			1		1	1	1			1	1				1712	1061	7	0.411765	0.167728	2.45495
553	4	Decreased body weight	HP:0004325							1	1			1		1					987	870	4	0.235294	0.0966983	2.43328
477	4	Abdominal symptom	HP:0011458										1	1		1	1			1	1256	995	5	0.294118	0.123053	2.39017
479	5	Feeding difficulties	HP:0011968										1			1					521	529	2	0.117647	0.0510434	2.30484
195	10	Abnormality of the corpus callosum	HP:0001273			1					1										558	416	2	0.117647	0.0546684	2.15201
351	6	Decreased head circumference	HP:0040195								1	1	1				1				1146	736	4	0.235294	0.112276	2.09568
284	3	Hernia	HP:0100790													1	1				574	351	2	0.117647	0.0562359	2.09203
84	4	Abnormality of central motor function	HP:0011442			1			1		1	1	1				1				1741	1294	6	0.352941	0.170569	2.0692
126	5	Peripheral neuropathy	HP:0009830														1		1		598	420	2	0.117647	0.0585872	2.00807

## Sheet: 7. comparing with IEM
HPO ID	PA	PA within 17 IEM	total 17 IEM	PA within disorders with PA metabolic abnorm	Total disorders with PA metabolic abnorm	PA within all mendelian disorders	Total Mendelian disorders HPO			Ratio: prevalence PA within 17 IEM	Ratio: prevalence PA within mendelian disorder	Ratio: prevalence within disorders with metabolic abnormalities		Prevalence rate compared to Mendelian disorders	Prevalence rate compared to disorders with metabolic abnormalities
.0011400	abnormal CNS myelination	3	17	63	3203	128	10207			0.176471	0.0125404	0.0196691		14.0722	8.97199
.0011344	severe global developmental delay	2	17	28	3203	78	10207			0.117647	0.00764181	0.0087418		15.3952	13.458
.0011123	Inflammatory abnormality of the skin	2	17	256	3203	398	10207			0.117647	0.0389928	0.0799251		3.01714	1.47197
.0011122	Abnormality of skin physiology	2	17	292	3203	478	10207			0.117647	0.0468306	0.0911645		2.51218	1.29049
.0001259	Coma	2	17	93	3203	94	10207			0.117647	0.00920937	0.0290353		12.7747	4.05187
.0001254	Lethargy	2	17	108	3203	123	10207			0.117647	0.0120506	0.0337184		9.76279	3.48911
.0000518	Cataract	3	17	261	3203	648	10207			0.176471	0.0634858	0.0814861		2.77968	2.16565
.0001250	Seizures	11	17	819	3203	1715	10207			0.647059	0.168022	0.255698		3.85104	2.53056
.0002013	Vomiting	3	17	154	3203	185	10207			0.176471	0.0181248	0.0480799		9.73641	3.67036
.0011145	Symptomatic seizures	3	17	29	3203	28	10207			0.176471	0.00274322	0.00905401		64.3298	19.4909
.0000517	Abnormality of the lens	3	17	269	3203	692	10207			0.176471	0.0677966	0.0839838		2.60294	2.10125
0.0002352	Leukoencephalopathy	2	17	28	3203	74	10207			0.117647	0.00724993	0.0087418		16.2273	13.458
